# Supplementary material for: Changes in retinal layer thickness with maturation in the dog: an in vivo spectral domain - optical coherence tomography imaging study
Source: BMC Vet Res. 2020 Jun 30;16:225. doi: 10.1186/s12917-020-02390-8 (PMC7329457; doi:10.1186/s12917-020-02390-8)
Supplement: Supplementary file 1 — Additional file 1 Table S1A. Raw retinal values layer thicknesses (in μm) for each age at 4 optic nerve distance from the optic disk rim. Table S1B. Percentage of retinal layer thicknesses changes relative to the value at 4 weeks of age (raw values in Table S1A). Table S2A. Correlation r values between a given retinal layer thicknesses and retinal region with age. Table S2B.P-values for correlation r values corresponding to a given retinal layer thickness change and retinal region with age and area (corresponding to r value in Table S2A). P-values for a given correlation coefficient are calculated via the F-test, which tests the goodness of fit of the modeled regression by comparing it to a flat line of the mean of the data. Table S3A. Raw retinal values layer thicknesses (in μm) for each age at 1 mm to 7 mm distance from the optic disk rim. Table S3B. Percentage of retinal layer thicknesses changes relative to the value at 1 mm from the optic rim of age (raw values in Table S3A). Table S4A. Correlation r values between a given retinal layer thicknesses, retinal region and eccentricity from the optic disk rim. Table S4B. P-values for correlation r values corresponding to a given retinal layer thickness change, retinal region and eccentricity from the optic disk rim (corresponding to r value in Table S4A). P-values for a given correlation coefficient are calculated via the F-test, which tests the goodness of fit of the modeled regression by comparing it to a flat line of the mean of the data. [file 12917_2020_2390_MOESM1_ESM.xlsx]

## Sheet: Tables S1A and S1B
Table S1A. Raw retinal values layer thicknesses (in µm) for each age at 4 optic nerve distance from the optic disk rim.								Table S1B. Percentage of retinal layer thicknesses changes relative to the value at 4 weeks of age (raw values in Table S1A).
	Total Retina (TR) thickness (µm)								Total Retina (TR) percentage (%) change relative to the value at 4 weeks of age
Age (weeks)	Dorsal	Ventral	Nasal	Temporal	Area centralis			Age (weeks)	Dorsal	Ventral	Nasal	Temporal	Area centralis
4	213.9 (+/- 14.5)	199.8 (+/- 13.7)	225.4 (+/- 15.4)	225.3 (+/- 7.9)	214.8 (+/- 16.3)			4	100.0 (+/- 6.8)	100.0 (+/- 6.9)	100.0 (+/- 6.8)	100.0 (+/- 3.5)	100.0 (+/- 7.6)
6	192.9 (+/- 13.3)	182.4 (+/- 11.1)	210.8 (+/- 14.7)	210.9 (+/- 10.1)	205.0 (+/- 16.9)			6	90.2 (+/- 6.2)	91.3 (+/- 5.6)	93.5 (+/- 6.5)	93.6 (+/- 4.5)	95.4 (+/- 7.9)
8	185.7 (+/- 5.9)	176.7 (+/- 10.0)	203.0 (+/- 12.8)	212.3 (+/- 8.2)	202.0 (+/- 19.4)			8	86.8 (+/- 2.8)	88.4 (+/- 5.0)	90.1 (+/- 5.7)	94.2 (+/- 3.6)	94.0 (+/- 9.0)
10	184.3 (+/- 7.9)	167.9 (+/- 7.5)	196.6 (+/- 8.7)	206.1 (+/- 7.4)	203.3 (+/- 13.8)			10	86.2 (+/- 3.7)	84.0 (+/- 3.8)	87.2 (+/- 3.9)	91.5 (+/- 3.3)	94.6 (+/- 6.4)
12	179.8 (+/- 6.5)	161.4 (+/- 8.3)	188.3 (+/- 12.4)	201.1 (+/- 9.3)	208.0 (+/- 22.0)			12	84.1 (+/- 3.0)	80.8 (+/- 4.2)	83.5 (+/- 5.5)	89.3 (+/- 4.1)	96.8 (+/- 10.2)
15	177.7 (+/- 8.7)	156.1 (+/- 7.9)	184.3 (+/- 12.6)	201.2 (+/- 10.2)	204.8 (+/- 18.4)			15	83.1 (+/- 4.1)	78.1 (+/- 4.0)	81.8 (+/- 5.6)	89.3 (+/- 4.5)	95.3 (+/- 8.6)
20	175.9 (+/- 6.7)	147.5 (+/- 12.1)	178.4 (+/- 14.6)	195.8 (+/- 8.5)	204.3 (+/- 12.4)			20	82.2 (+/- 3.1)	73.8 (+/- 6.1)	79.1 (+/- 6.5)	86.9 (+/- 3.8)	95.1 (+/- 5.8)
26	174.7 (+/- 10.1)	144.8 (+/- 10.3)	178.1 (+/- 10.3)	196.8 (+/- 14.7)	201.5 (+/- 15.1)			26	81.7 (+/- 4.7)	72.5 (+/- 5.2)	79.0 (+/- 4.6)	87.4 (+/- 6.5)	93.8 (+/- 7.0)
52	178.6 (+/- 5.7)	140.7 (+/- 6.2)	178.3 (+/- 8.4)	201.8 (+/- 2.9)	212.7 (+/- 12.4)			52	83.5 (+/- 2.7)	70.4 (+/- 3.1)	79.1 (+/- 3.7)	89.6 (+/- 1.3)	99.0 (+/- 5.8)
	Receptor+ (REC+) thickness (µm)								Receptor+ (REC+) percentage (%) change relative to the value at 4 weeks of age
Age (weeks)	Dorsal	Ventral	Nasal	Temporal	Area centralis			Age (weeks)	Dorsal	Ventral	Nasal	Temporal	Area centralis
4	137.2 (+/- 11.8)	121.5 (+/- 9.2)	129.9 (+/- 10.0)	125.9 (+/- 8.8)	90.8 (+/- 10.7)			4	100.0 (+/- 8.6)	100.0 (+/- 7.6)	100.0 (+/- 7.7)	100.0 (+/- 7.0)	100.0 (+/- 11.8)
6	119.7 (+/- 7.0)	115.8 (+/- 7.2)	124.8 (+/- 6.6)	120.0 (+/- 6.0)	94.5 (+/- 9.5)			6	87.2 (+/- 5.1)	95.3 (+/- 5.9)	96.1 (+/- 5.1)	95.3 (+/- 4.8)	104.1 (+/- 10.5)
8	116.4 (+/- 6.1)	108.1 (+/- 6.7)	118.6 (+/- 7.0)	121.1 (+/- 7.0)	96.5 (+/- 12.5)			8	84.8 (+/- 4.4)	89.0 (+/- 5.5)	91.3 (+/- 5.4)	96.2 (+/- 5.6)	106.3 (+/- 13.8)
10	112.7 (+/- 4.0)	104.1 (+/- 5.3)	114.7 (+/- 4.9)	117.4 (+/- 4.4)	101.8 (+/- 11.1)			10	82.1 (+/- 2.9)	85.7 (+/- 4.4)	88.3 (+/- 3.8)	93.2 (+/- 3.5)	112.1 (+/- 12.2)
12	109.4 (+/- 3.4)	99.8 (+/- 4.7)	109.5 (+/- 4.6)	114.6 (+/- 5.0)	101.8 (+/- 8.7)			12	79.7 (+/- 2.5)	82.1 (+/- 3.9)	84.3 (+/- 3.5)	91.0 (+/- 4.0)	112.1 (+/- 9.6)
15	108.0 (+/- 5.2)	97.3 (+/- 5.3)	107.6 (+/- 4.2)	113.8 (+/- 4.4)	102.0 (+/- 10.0)			15	78.7 (+/- 3.8)	80.1 (+/- 4.4)	82.8 (+/- 3.2)	90.4 (+/- 3.5)	112.3 (+/- 11.0)
20	104.1 (+/- 4.1)	92.6 (+/- 7.2)	103.1 (+/- 6.6)	109.9 (+/- 7.2)	101.8 (+/- 10.7)			20	75.9 (+/- 3.0)	76.2 (+/- 5.9)	79.4 (+/- 5.1)	87.3 (+/- 5.7)	112.1 (+/- 11.8)
26	104.3 (+/- 5.8)	89.2 (+/- 5.8)	102.9 (+/- 4.1)	108.5 (+/- 7.0)	104.3 (+/- 9.7)			26	76.0 (+/- 4.2)	73.4 (+/- 4.8)	79.2 (+/- 3.2)	86.2 (+/- 5.6)	114.9 (+/- 10.7)
52	106.6 (+/- 2.0)	89.0 (+/- 1.2)	105.0 (+/- 2.0)	114.1 (+/- 1.1)	110.0 (+/- 12.5)			52	77.7 (+/- 1.5)	73.3 (+/- 1.0)	80.8 (+/- 1.5)	90.6 (+/- 0.9)	121.1 (+/- 13.8)
	Outer Nuclear Layer (ONL) thickness (µm)								Outer Nuclear Layer (ONL) percentage (%) change relative to the value at 4 weeks of age
Age (weeks)	Dorsal	Ventral	Nasal	Temporal	Area centralis			Age (weeks)	Dorsal	Ventral	Nasal	Temporal	Area centralis
4	76.7 (+/- 7.1)	66.1 (+/- 5.2)	68.2 (+/- 10.7)	68.0 (+/- 7.6)	35.3 (+/- 6.9)			4	100.0 (+/- 9.3)	100.0 (+/- 7.9)	100.0 (+/- 15.7)	100.0 (+/- 11.2)	100.0 (+/- 19.5)
6	65.9 (+/- 4.0)	59.8 (+/- 4.2)	64.8 (+/- 3.1)	62.9 (+/- 4.8)	35.0 (+/- 10.1)			6	85.9 (+/- 5.2)	90.5 (+/- 6.4)	95.0 (+/- 4.5)	92.5 (+/- 7.1)	99.2 (+/- 28.6)
8	61.9 (+/- 4.5)	52.6 (+/- 3.0)	60.3 (+/- 6.2)	61.7 (+/- 6.0)	34.0 (+/- 7.6)			8	80.7 (+/- 5.9)	79.6 (+/- 4.5)	88.4 (+/- 9.1)	90.7 (+/- 8.8)	96.3 (+/- 21.5)
10	59.2 (+/- 2.9)	48.8 (+/- 4.1)	57.7 (+/- 3.1)	60.0 (+/- 3.4)	35.0 (+/- 7.4)			10	77.2 (+/- 3.8)	73.8 (+/- 6.2)	84.6 (+/- 4.5)	88.2 (+/- 5.0)	99.2 (+/- 21.0)
12	58.6 (+/- 2.9)	48.1 (+/- 3.8)	54.8 (+/- 4.9)	57.8 (+/- 3.7)	36.0 (+/- 8.8)			12	76.4 (+/- 3.8)	72.8 (+/- 5.7)	80.4 (+/- 7.2)	85.0 (+/- 5.4)	102.0 (+/- 24.9)
15	55.7 (+/- 3.5)	45.7 (+/- 5.0)	53.2 (+/- 5.2)	58.8 (+/- 3.8)	36.0 (+/- 6.8)			15	72.6 (+/- 4.6)	69.1 (+/- 7.6)	78.0 (+/- 7.6)	86.5 (+/- 5.6)	102.0 (+/- 19.3)
20	55.6 (+/- 4.1)	42.5 (+/- 2.8)	50.6 (+/- 5.2)	55.9 (+/- 4.3)	39.3 (+/- 10.0)			20	72.5 (+/- 5.3)	64.3 (+/- 4.2)	74.2 (+/- 7.6)	82.2 (+/- 6.3)	111.3 (+/- 28.3)
26	55.3 (+/- 2.7)	41.1 (+/- 4.0)	50.7 (+/- 3.7)	54.4 (+/- 3.9)	39.8 (+/- 9.8)			26	72.1 (+/- 3.5)	62.2 (+/- 6.1)	74.3 (+/- 5.4)	80.0 (+/- 5.7)	112.7 (+/- 27.8)
52	55.3 (+/- 1.2)	41.7 (+/- 1.5)	51.1 (+/- 2.2)	55.6 (+/- 2.8)	43.3 (+/- 4.0)			52	72.1 (+/- 1.6)	63.1 (+/- 2.3)	74.9 (+/- 3.2)	81.8 (+/- 4.1)	122.7 (+/- 11.3)
	Inner Nuclear Layer (INL) thickness (µm)								Inner Nuclear Layer (INL) percentage (%) change relative to the value at 4 weeks of age
Age (weeks)	Dorsal	Ventral	Nasal	Temporal	Area centralis			Age (weeks)	Dorsal	Ventral	Nasal	Temporal	Area centralis
4	20.4 (+/- 1.0)	21.0 (+/- 4.6)	23.9 (+/- 3.0)	22.1 (+/- 2.0)	27.3 (+/- 5.1)			4	100.0 (+/- 4.9)	100.0 (+/- 21.9)	100.0 (+/- 12.6)	100.0 (+/- 9.0)	100.0 (+/- 18.7)
6	15.3 (+/- 1.6)	17.0 (+/- 0.8)	19.7 (+/- 3.3)	20.0 (+/- 1.6)	27.0 (+/- 2.9)			6	75.0 (+/- 7.8)	81.0 (+/- 3.8)	82.4 (+/- 13.8)	90.5 (+/- 7.2)	98.9 (+/- 10.6)
8	13.8 (+/- 0.6)	15.3 (+/- 0.9)	17.7 (+/- 4.8)	18.8 (+/- 3.2)	27.3 (+/- 7.0)			8	67.6 (+/- 2.9)	72.9 (+/- 4.3)	74.1 (+/- 20.1)	85.1 (+/- 14.5)	100.0 (+/- 25.6)
10	14.0 (+/- 0.7)	14.8 (+/- 2.4)	16.4 (+/- 1.2)	18.7 (+/- 1.7)	26.3 (+/- 6.4)			10	68.6 (+/- 3.4)	70.5 (+/- 11.4)	68.6 (+/- 5.0)	84.6 (+/- 7.7)	96.3 (+/- 23.4)
12	13.5 (+/- 1.5)	14.3 (+/- 1.5)	14.6 (+/- 1.1)	19.3 (+/- 3.5)	24.3 (+/- 5.0)			12	66.2 (+/- 7.4)	68.1 (+/- 7.1)	61.1 (+/- 4.6)	87.3 (+/- 15.8)	89.0 (+/- 18.3)
15	13.5 (+/- 1.7)	13.0 (+/- 1.1)	15.5 (+/- 2.4)	17.9 (+/- 3.2)	25.8 (+/- 3.4)			15	66.2 (+/- 8.3)	61.9 (+/- 5.2)	64.9 (+/- 10.0)	81.0 (+/- 14.5)	94.5 (+/- 12.5)
20	13.8 (+/- 2.3)	13.1 (+/- 1.5)	14.6 (+/- 2.5)	18.5 (+/- 2.7)	27.0 (+/- 3.5)			20	67.6 (+/- 11.3)	62.4 (+/- 7.1)	61.1 (+/- 10.5)	83.7 (+/- 12.2)	98.9 (+/- 12.8)
26	12.4 (+/- 1.0)	12.3 (+/- 0.5)	14.3 (+/- 1.9)	16.8 (+/- 3.2)	25.5 (+/- 3.1)			26	60.8 (+/- 4.9)	58.6 (+/- 2.4)	59.8 (+/- 7.9)	76.0 (+/- 14.5)	93.4 (+/- 11.4)
52	13.2 (+/- 2.3)	11.6 (+/- 0.7)	13.4 (+/- 2.3)	16.1 (+/- 3.0)	26.7 (+/- 7.6)			52	64.7 (+/- 11.3)	55.2 (+/- 3.3)	56.1 (+/- 9.6)	72.9 (+/- 13.6)	97.8 (+/- 27.8)
	Ganglion Cell Complex (GCC) thickness (µm)								Ganglion Cell Complex (GCC) percentage (%) change relative to the value at 4 weeks of age
Age (weeks)	Dorsal	Ventral	Nasal	Temporal	Area centralis			Age (weeks)	Dorsal	Ventral	Nasal	Temporal	Area centralis
4	56.5 (+/- 2.7)	57.7 (+/- 4.2)	71.7 (+/- 7.6)	77.1 (+/- 2.5)	96.3 (+/- 8.5)			4	100.0 (+/- 4.8)	100.0 (+/- 7.3)	100.0 (+/- 10.6)	100.0 (+/- 3.2)	100.0 (+/- 8.8)
6	58.0 (+/- 6.3)	49.8 (+/- 4.8)	66.3 (+/- 6.9)	70.9 (+/- 4.6)	83.8 (+/- 7.7)			6	102.7 (+/- 11.2)	86.3 (+/- 8.3)	92.5 (+/- 9.6)	92.0 (+/- 6.0)	87.0 (+/- 8.0)
8	55.3 (+/- 1.6)	53.2 (+/- 4.0)	66.8 (+/- 3.5)	72.5 (+/- 3.6)	78.5 (+/- 5.8)			8	97.9 (+/- 2.8)	92.2 (+/- 6.9)	93.2 (+/- 4.9)	94.0 (+/- 4.7)	81.5 (+/- 6.0)
10	57.6 (+/- 5.0)	49.0 (+/- 3.0)	65.2 (+/- 5.4)	70.4 (+/- 3.8)	75.5 (+/- 6.8)			10	101.9 (+/- 8.8)	84.9 (+/- 5.2)	90.9 (+/- 7.5)	91.3 (+/- 4.9)	78.4 (+/- 7.1)
12	57.1 (+/- 3.5)	47.1 (+/- 4.0)	64.9 (+/- 7.2)	67.2 (+/- 1.4)	82.0 (+/- 12.4)			12	101.1 (+/- 6.2)	81.6 (+/- 6.9)	90.5 (+/- 10.0)	87.2 (+/- 1.8)	85.2 (+/- 12.9)
15	56.4 (+/- 3.1)	45.4 (+/- 4.1)	60.9 (+/- 8.1)	69.2 (+/- 7.8)	77.0 (+/- 13.6)			15	99.8 (+/- 5.5)	78.7 (+/- 7.1)	84.9 (+/- 11.3)	89.8 (+/- 10.1)	80.0 (+/- 14.1)
20	57.9 (+/- 3.8)	42.9 (+/- 5.8)	60.7 (+/- 7.2)	67.3 (+/- 2.6)	75.5 (+/- 7.8)			20	102.5 (+/- 6.7)	74.4 (+/- 10.1)	84.7 (+/- 10.0)	87.3 (+/- 3.4)	78.4 (+/- 8.1)
26	57.9 (+/- 5.7)	43.3 (+/- 5.5)	60.8 (+/- 5.7)	71.7 (+/- 9.1)	72.0 (+/- 7.3)			26	102.5 (+/- 10.1)	75.0 (+/- 9.5)	84.8 (+/- 7.9)	93.0 (+/- 11.8)	74.8 (+/- 7.6)
52	57.6 (+/- 4.5)	40.1 (+/- 6.0)	60.0 (+/- 6.0)	71.6 (+/- 2.0)	76.7 (+/- 10.1)			52	101.9 (+/- 8.0)	69.5 (+/- 10.4)	83.7 (+/- 8.4)	92.9 (+/- 2.6)	79.6 (+/- 10.5)
	Inner Retina (IR) thickness (µm)								Inner Retina (IR) percentage (%) change relative to the value at 4 weeks of age
Age (weeks)	Dorsal	Ventral	Nasal	Temporal	Area centralis			Age (weeks)	Dorsal	Ventral	Nasal	Temporal	Area centralis
4	76.9 (+/- 3.1)	78.7 (+/- 4.8)	95.4 (+/- 9.1)	99.4 (+/- 1.3)	123.8 (+/- 7.7)			4	100.0 (+/- 4.0)	100.0 (+/- 6.1)	100.0 (+/- 9.5)	100.0 (+/- 1.3)	100.0 (+/- 6.2)
6	73.2 (+/- 7.2)	66.8 (+/- 5.0)	86.0 (+/- 9.9)	91.2 (+/- 5.1)	110.8 (+/- 11.0)			6	95.2 (+/- 9.4)	84.9 (+/- 6.4)	90.1 (+/- 10.4)	91.8 (+/- 5.1)	89.5 (+/- 8.9)
8	69.2 (+/- 2.1)	68.6 (+/- 3.7)	84.5 (+/- 7.5)	91.3 (+/- 3.0)	105.3 (+/- 12.4)			8	90.0 (+/- 2.7)	87.2 (+/- 4.7)	88.6 (+/- 7.9)	91.9 (+/- 3.0)	85.1 (+/- 10.0)
10	71.7 (+/- 5.5)	63.8 (+/- 3.0)	81.8 (+/- 5.8)	89.0 (+/- 2.8)	101.3 (+/- 9.3)			10	93.2 (+/- 7.2)	81.1 (+/- 3.8)	85.7 (+/- 6.1)	89.5 (+/- 2.8)	81.8 (+/- 7.5)
12	70.4 (+/- 3.4)	61.7 (+/- 4.6)	79.5 (+/- 8.2)	86.5 (+/- 4.2)	106.5 (+/- 17.2)			12	91.5 (+/- 4.4)	78.4 (+/- 5.8)	83.3 (+/- 8.6)	87.0 (+/- 4.2)	86.0 (+/- 13.9)
15	70.0 (+/- 4.4)	58.5 (+/- 3.7)	76.6 (+/- 9.4)	87.3 (+/- 8.0)	102.8 (+/- 15.5)			15	91.0 (+/- 5.7)	74.3 (+/- 4.7)	80.3 (+/- 9.9)	87.8 (+/- 8.0)	83.0 (+/- 12.5)
20	71.8 (+/- 4.2)	55.0 (+/- 5.6)	75.4 (+/- 9.0)	85.8 (+/- 1.6)	102.5 (+/- 10.5)			20	93.4 (+/- 5.5)	69.9 (+/- 7.1)	79.0 (+/- 9.4)	86.3 (+/- 1.6)	82.8 (+/- 8.5)
26	70.4 (+/- 6.2)	55.6 (+/- 5.8)	75.0 (+/- 6.9)	88.3 (+/- 10.2)	97.3 (+/- 10.5)			26	91.5 (+/- 8.1)	70.6 (+/- 7.4)	78.6 (+/- 7.2)	88.8 (+/- 10.3)	78.6 (+/- 8.5)
52	72.0 (+/- 3.7)	51.7 (+/- 5.5)	73.4 (+/- 7.2)	87.7 (+/- 3.2)	103.0 (+/- 18.0)			52	93.6 (+/- 4.8)	65.7 (+/- 7.0)	76.9 (+/- 7.5)	88.2 (+/- 3.2)	83.2 (+/- 14.5)
	Photoreceptor Inner/Outer Segments (IS/OS) thickness (µm)								Photoreceptor Inner/Outer Segments (IS/OS) percentage (%) change relative to the value at 4 weeks of age
Age (weeks)	Dorsal	Ventral	Nasal	Temporal	Area centralis			Age (weeks)	Dorsal	Ventral	Nasal	Temporal	Area centralis
4	41.4 (+/- 6.2)	37.7 (+/- 2.9)	42.0 (+/- 2.1)	38.7 (+/- 1.7)	35.5 (+/- 5.4)			4	100.0 (+/- 15.0)	100.0 (+/- 7.7)	100.0 (+/- 5.0)	100.0 (+/- 4.4)	100.0 (+/- 15.2)
6	39.2 (+/- 3.0)	39.7 (+/- 2.6)	44.3 (+/- 3.9)	40.0 (+/- 1.4)	40.3 (+/- 1.0)			6	94.7 (+/- 7.2)	105.3 (+/- 6.9)	105.5 (+/- 9.3)	103.4 (+/- 3.6)	113.5 (+/- 2.8)
8	39.6 (+/- 2.1)	40.1 (+/- 2.0)	42.8 (+/- 1.8)	41.9 (+/- 3.8)	42.5 (+/- 4.7)			8	95.7 (+/- 5.1)	106.4 (+/- 5.3)	101.9 (+/- 4.3)	108.3 (+/- 9.8)	119.7 (+/- 13.2)
10	40.0 (+/- 1.7)	41.5 (+/- 1.9)	41.8 (+/- 1.0)	41.2 (+/- 0.4)	45.8 (+/- 3.6)			10	96.6 (+/- 4.1)	110.1 (+/- 5.0)	99.5 (+/- 2.4)	106.5 (+/- 1.0)	129.0 (+/- 10.1)
12	37.5 (+/- 0.8)	37.3 (+/- 2.7)	40.1 (+/- 1.5)	41.5 (+/- 1.6)	43.5 (+/- 2.4)			12	90.6 (+/- 1.9)	98.9 (+/- 7.2)	95.5 (+/- 3.6)	107.2 (+/- 4.1)	122.5 (+/- 6.8)
15	39.0 (+/- 2.2)	39.2 (+/- 2.3)	39.9 (+/- 2.2)	40.1 (+/- 1.4)	45.0 (+/- 1.6)			15	94.2 (+/- 5.3)	104.0 (+/- 6.1)	95.0 (+/- 5.2)	103.6 (+/- 3.6)	126.8 (+/- 4.5)
20	37.3 (+/- 1.3)	37.8 (+/- 3.2)	38.8 (+/- 1.3)	39.6 (+/- 2.5)	43.8 (+/- 3.6)			20	90.1 (+/- 3.1)	100.3 (+/- 8.5)	92.4 (+/- 3.1)	102.3 (+/- 6.5)	123.4 (+/- 10.1)
26	37.4 (+/- 1.7)	36.2 (+/- 2.4)	39.6 (+/- 1.5)	39.7 (+/- 1.6)	45.5 (+/- 4.7)			26	90.3 (+/- 4.1)	96.0 (+/- 6.4)	94.3 (+/- 3.6)	102.6 (+/- 4.1)	128.2 (+/- 13.2)
52	39.3 (+/- 1.5)	35.8 (+/- 1.3)	41.3 (+/- 0.6)	42.3 (+/- 0.9)	46.0 (+/- 4.4)			52	94.9 (+/- 3.6)	95.0 (+/- 3.4)	98.3 (+/- 1.4)	109.3 (+/- 2.3)	129.6 (+/- 12.4)

## Sheet: Tables S2A and S2B 
Table S2A. Correlation r values between a given retinal layer thicknesses and retinal region with age.								Table S2B. P-values for correlation r values corresponding to a given retinal layer thickness change and retinal region with age and area (corresponding to r value in table S2A).
	Dorsal	Ventral	Nasal	Temporal	Area Centralis				Dorsal	Ventral	Nasal	Temporal	Area Centralis
Total Retina (TR)	-0.92	-0.97	-0.97	-0.93	-0.47			Total Retina (TR)	3.33E-12	1.11E-16	1.11E-16	6.75E-13	0.01
Receptor+ (REC+)	-0.93	-0.96	-0.95	-0.86	0.89			Receptor+ (REC+)	2.54E-13	8.88E-16	5.88E-15	1.68E-09	7.96E-11
Outer Nuclear Layer (ONL)	-0.93	-0.97	-0.89	-0.91	0.41			Outer Nuclear Layer (ONL)	2.58E-13	1.11E-16	8.26E-11	7.38E-12	0.03
Inner Nuclear Layer (INL)	-0.86	-0.89	-0.9	-0.72	-0.18			Inner Nuclear Layer (INL)	2.64E-09	1.15E-10	4.77E-11	9.19E-06	0.35
Ganglion Cell Complex (GCC)	0.1	-0.85	-0.81	-0.55	-0.84			Ganglion Cell Complex (GCC)	0.59	5.24E-09	7.84E-08	0.002	1.45E-08
Inner Retina (IR)	-0.56	-0.94	-0.94	-0.74	-0.83			Inner Retina (IR)	0.001	4.09E-14	1.12E-13	5.29E-06	3.34E-08
Photoreceptor Inner/Outer Segments (IS/OS)	-0.4	-0.37	-0.61	-0.09	0.58			Photoreceptor Inner/Outer Segments (IS/OS)	0.03	0.051	0.0004	0.66	0.001
								P-values for a given correlation coefficient are calculated via the F-test, which tests the goodness of fit of the modeled regression by comparing it to a flat line of the mean of the data

## Sheet: Tables S3A and S3B
Table S3A. Raw retinal values layer thicknesses (in µm) for each age at 1 mm to 7 mm distance from the optic disk rim.
Dorsal	Total Retina (TR) thickness (µm)									Ventral	TotalTotal Retina (TR) thickness (µm)									Nasal	Total Retina (TR) thickness (µm)									Temporal	Total Retina (TR) thickness (µm)
Age (weeks)	1 mm	2 mm	3 mm	4 mm	5 mm	6 mm	7 mm			Age (weeks)	1 mm	2 mm	3 mm	4 mm	5 mm	6 mm	7 mm			Age (weeks)	1 mm	2 mm	3 mm	4 mm	5 mm	6 mm	7 mm			Age (weeks)	1 mm	2 mm	3 mm	4 mm	5 mm	6 mm	7 mm
4	259.4 (+/- 5.1)	240.2 (+/- 2.6)	231.1 (+/- 6.3)	226.7 (+/- 9.2)	217.3 (+/- 8.3)	212.3 (+/- 3.7)	205.5 (+/- 7.3)			4	236.3 (+/- 5.1)	215.7 (+/- 7.3)	205.4 (+/- 8.7)	198.3 (+/- 9.7)	192.0 (+/- 10.2)	186.3 (+/- 9.8)	177.0 (+/- 16.5)			4	283.7 (+/- 24.2)	257.3 (+/- 18.1)	239.5 (+/- 20.3)	229.0 (+/- 17.8)	222.1 (+/- 15.8)	216.4 (+/- 18.2)	210.9 (+/- 18.6)			4	256.5 (+/- 6.8)	236.2 (+/- 2.6)	226.2 (+/- 3.4)	218.4 (+/- 4.7)	214.5 (+/- 5.4)	210.3 (+/- 6.5)	205.7 (+/- 7.7)
6	258.4 (+/- 5.2)	231.2 (+/- 14.0)	218.7 (+/- 16.8)	212.2 (+/- 13.3)	201.1 (+/- 11.0)	195.3 (+/- 11.8)	191.2 (+/- 11.9)			6	216.3 (+/- 5.2)	195.8 (+/- 8.4)	185.8 (+/- 9.3)	178.7 (+/- 7.7)	173.2 (+/- 7.9)	167.6 (+/- 7.6)	160.2 (+/- 8.7)			6	269.1 (+/- 36.1)	245.4 (+/- 27.7)	227.4 (+/- 27.4)	212.0 (+/- 19.5)	205.8 (+/- 17.2)	200.2 (+/- 14.8)	192.3 (+/- 13.2)			6	243.6 (+/- 6.7)	225.4 (+/- 5.7)	216.7 (+/- 4.7)	210.9 (+/- 4.0)	207.9 (+/- 5.6)	204.0 (+/- 6.1)	197.3 (+/- 3.1)
12	259.3 (+/- 13.4)	238.6 (+/- 9.3)	218.8 (+/- 11.9)	203.6 (+/- 14.7)	194.6 (+/- 10.6)	186.4 (+/- 10.3)	178.6 (+/- 10.8)			12	193.3 (+/- 8.9)	176.5 (+/- 8.9)	167.6 (+/- 6.8)	159.8 (+/- 6.0)	153.3 (+/- 6.5)	146.8 (+/- 6.2)	140.0 (+/- 5.8)			12	237.8 (+/- 26.1)	217.7 (+/- 15.4)	202.9 (+/- 10.8)	196.7 (+/- 8.5)	189.8 (+/- 7.4)	183.9 (+/- 10.4)	178.3 (+/- 11.2)			12	236.8 (+/- 11.7)	216.8 (+/- 6.8)	205.7 (+/- 7.0)	200.1 (+/- 7.2)	194.7 (+/- 3.9)	190.0 (+/- 3.5)	183.5 (+/- 6.8)
26	246.7 (+/- 6.8)	224.9 (+/- 8.7)	209.3 (+/- 11.1)	190.3 (+/- 8.0)	182.8 (+/- 8.8)	171.4 (+/- 8.8)	164.4 (+/- 6.3)			26	179.3 (+/- 8.8)	161.6 (+/- 4.7)	153.3 (+/- 6.6)	145.9 (+/- 8.1)	140.5 (+/- 8.1)	134.3 (+/- 6.7)	126.3 (+/- 4.6)			26	215.3 (+/- 10.3)	197.2 (+/- 8.1)	186.3 (+/- 8.0)	179.2 (+/- 7.0)	174.4 (+/- 8.4)	169.9 (+/- 9.5)	165.0 (+/- 7.4)			26	220.4 (+/- 10.0)	204.7 (+/- 2.8)	198.6 (+/- 3.2)	193.8 (+/- 7.2)	189.4 (+/- 8.5)	183.6 (+/- 11.0)	175.2 (+/- 9.8)
52	238.1 (+/- 7.2)	218.7 (+/- 8.3)	201.2 (+/- 12.2)	186.0 (+/- 0.3)	177.9 (+/- 1.7)	170.7 (+/- 3.5)	162.3 (+/- 4.1)			52	177.6 (+/- 4.7)	160.7 (+/- 4.1)	153.0 (+/- 4.1)	147.1 (+/- 3.2)	141.3 (+/- 1.7)	133.9 (+/- 1.4)	125.2 (+/- 2.5)			52	210.2 (+/- 9.1)	195.6 (+/- 7.5)	187.4 (+/- 5.6)	182.2 (+/- 6.4)	178.9 (+/- 6.6)	172.4 (+/- 6.3)	166.0 (+/- 5.9)			52	214.2 (+/- 5.9)	202.9 (+/- 5.3)	199.0 (+/- 4.0)	196.6 (+/- 1.8)	191.7 (+/- 2.3)	184.3 (+/- 3.5)	176.1 (+/- 4.5)
Dorsal	Receptor+ (REC+) thickness (µm)									Ventral	Receptor+ (REC+) thickness (µm)									Nasal				Receptor+ (REC+) thickness (µm)						Temporal	Receptor+ (REC+) thickness (µm)
Age (weeks)	1 mm	2 mm	3 mm	4 mm	5 mm	6 mm	7 mm			Age (weeks)	1 mm	2 mm	3 mm	4 mm	5 mm	6 mm	7 mm			Age (weeks)	1 mm	2 mm	3 mm	4 mm	5 mm	6 mm	7 mm			Age (weeks)	1 mm	2 mm	3 mm	4 mm	5 mm	6 mm	7 mm
4	120.9 (+/- 11.9)	116.6 (+/- 9.9)	122.3 (+/- 6.7)	123.3 (+/- 4.6)	127.3 (+/- 7.8)	131.4 (+/- 10.7)	121.0 (+/- 0.9)			4	125.6 (+/- 3.3)	121.8 (+/- 4.5)	119.8 (+/- 4.5)	117.8 (+/- 3.8)	116.3 (+/- 3.1)	115.1 (+/- 2.9)	113.2 (+/- 4.0)			4	127.3 (+/- 6.0)	127.7 (+/- 6.4)	123.3 (+/- 7.7)	124.8 (+/- 5.5)	124.3 (+/- 6.4)	121.6 (+/- 9.2)	120.8 (+/- 10.6)			4	120.5 (+/- 3.5)	121.8 (+/- 2.6)	120.1 (+/- 2.9)	117.8 (+/- 2.4)	116.1 (+/- 2.0)	114.4 (+/- 2.5)	113.3 (+/- 3.4)
6	116.9 (+/- 12.2)	114.9 (+/- 9.0)	118.7 (+/- 7.4)	117.5 (+/- 5.6)	118.8 (+/- 6.3)	119.0 (+/- 6.4)	117.4 (+/- 7.8)			6	119.3 (+/- 3.0)	115.4 (+/- 3.0)	113.3 (+/- 4.2)	112.2 (+/- 4.5)	110.4 (+/- 3.4)	108.9 (+/- 2.8)	106.6 (+/- 2.8)			6	119.3 (+/- 4.1)	116.1 (+/- 5.0)	116.3 (+/- 4.2)	114.2 (+/- 4.6)	115.6 (+/- 4.5)	114.3 (+/- 4.5)	113.8 (+/- 6.8)			6	116.8 (+/- 3.7)	116.9 (+/- 4.0)	116.4 (+/- 4.7)	115.8 (+/- 3.5)	114.3 (+/- 2.4)	111.7 (+/- 2.6)	108.3 (+/- 4.0)
12	109.8 (+/- 8.4)	110.6 (+/- 6.0)	110.9 (+/- 2.9)	113.2 (+/- 1.2)	111.3 (+/- 3.7)	109.2 (+/- 3.7)	109.4 (+/- 3.3)			12	106.2 (+/- 2.8)	102.9 (+/- 3.2)	100.8 (+/- 3.6)	97.7 (+/- 3.7)	95.2 (+/- 3.2)	92.0 (+/- 3.2)	90.1 (+/- 3.1)			12	108.3 (+/- 3.6)	108.3 (+/- 3.6)	106.7 (+/- 3.9)	106.7 (+/- 3.7)	107.7 (+/- 3.7)	106.0 (+/- 3.7)	104.6 (+/- 4.5)			12	105.4 (+/- 3.8)	109.3 (+/- 3.2)	110.8 (+/- 3.3)	110.8 (+/- 2.5)	109.7 (+/- 3.6)	107.7 (+/- 4.0)	105.8 (+/- 4.0)
26	105.8 (+/- 10.1)	107.3 (+/- 9.0)	107.4 (+/- 5.7)	104.9 (+/- 6.2)	104.8 (+/- 6.9)	104.2 (+/- 6.8)	102.1 (+/- 5.6)			26	101.1 (+/- 3.0)	96.4 (+/- 2.4)	94.5 (+/- 2.2)	91.4 (+/- 2.6)	88.1 (+/- 3.0)	84.8 (+/- 2.5)	79.2 (+/- 1.8)			26	101.1 (+/- 5.5)	101.2 (+/- 7.2)	100.2 (+/- 5.6)	100.5 (+/- 5.3)	99.7 (+/- 7.2)	99.0 (+/- 7.5)	99.8 (+/- 6.3)			26	101.2 (+/- 6.2)	105.6 (+/- 4.2)	106.0 (+/- 7.0)	105.8 (+/- 7.2)	104.4 (+/- 6.2)	104.0 (+/- 6.3)	103.1 (+/- 4.2)
52	113.1 (+/- 6.3)	109.3 (+/- 2.7)	108.8 (+/- 0.2)	105.0 (+/- 0.9)	105.6 (+/- 0.2)	105.6 (+/- 1.2)	102.2 (+/- 2.7)			52	99.6 (+/- 2.5)	96.7 (+/- 2.7)	94.3 (+/- 1.0)	92.0 (+/- 0.9)	88.4 (+/- 1.1)	83.7 (+/- 0.7)	77.4 (+/- 2.2)			52	102.8 (+/- 2.5)	101.1 (+/- 3.2)	99.9 (+/- 3.3)	101.4 (+/- 2.2)	103.0 (+/- 3.1)	100.7 (+/- 2.9)	99.9 (+/- 1.7)			52	104.6 (+/- 2.9)	107.2 (+/- 2.5)	109.0 (+/- 2.8)	110.0 (+/- 3.1)	108.6 (+/- 2.8)	108.3 (+/- 1.7)	107.6 (+/- 1.7)
Dorsal	Outer Nuclear Layer (ONL) thickness (µm)									Ventral	Outer Nuclear Layer (ONL) thickness (µm)									Nasal				Outer Nuclear Layer (ONL) thickness (µm)						Temporal	Outer Nuclear Layer (ONL) thickness (µm)
Age (weeks)	1 mm	2 mm	3 mm	4 mm	5 mm	6 mm	7 mm			Age (weeks)	1 mm	2 mm	3 mm	4 mm	5 mm	6 mm	7 mm			Age (weeks)	1 mm	2 mm	3 mm	4 mm	5 mm	6 mm	7 mm			Age (weeks)	1 mm	2 mm	3 mm	4 mm	5 mm	6 mm	7 mm
4	66.8 (+/- 10.6)	64.0 (+/- 10.1)	71.0 (+/- 6.1)	73.4 (+/- 3.6)	75.0 (+/- 6.4)	75.0 (+/- 5.5)	67.0 (+/- 3.3)			4	72.9 (+/- 4.5)	70.0 (+/- 6.4)	67.7 (+/- 6.3)	65.9 (+/- 5.9)	64.6 (+/- 5.0)	62.6 (+/- 4.2)	61.0 (+/- 3.8)			4	73.2 (+/- 4.2)	73.4 (+/- 5.7)	72.0 (+/- 7.5)	72.3 (+/- 7.3)	71.8 (+/- 7.9)	69.0 (+/- 9.5)	67.7 (+/- 11.4)			4	68.0 (+/- 5.4)	69.2 (+/- 4.7)	68.8 (+/- 4.5)	67.8 (+/- 3.3)	65.3 (+/- 2.2)	63.6 (+/- 2.0)	62.2 (+/- 2.4)
6	61.8 (+/- 8.6)	60.5 (+/- 7.5)	65.2 (+/- 5.1)	65.5 (+/- 3.2)	66.7 (+/- 3.2)	67.8 (+/- 3.6)	66.4 (+/- 4.0)			6	67.4 (+/- 3.2)	64.5 (+/- 2.3)	62.6 (+/- 3.2)	61.4 (+/- 3.4)	59.7 (+/- 3.2)	58.2 (+/- 2.3)	56.4 (+/- 2.5)			6	67.0 (+/- 3.2)	65.8 (+/- 3.4)	64.8 (+/- 3.7)	64.6 (+/- 3.9)	64.3 (+/- 4.3)	63.3 (+/- 3.7)	61.8 (+/- 6.6)			6	62.8 (+/- 2.7)	65.2 (+/- 2.8)	65.5 (+/- 3.8)	64.7 (+/- 2.8)	63.4 (+/- 2.7)	61.8 (+/- 3.9)	58.2 (+/- 4.1)
12	53.3 (+/- 8.8)	56.6 (+/- 4.7)	59.2 (+/- 2.9)	60.9 (+/- 1.1)	60.9 (+/- 3.2)	59.7 (+/- 2.7)	58.6 (+/- 3.2)			12	54.6 (+/- 2.8)	52.8 (+/- 3.0)	51.3 (+/- 2.4)	48.6 (+/- 2.3)	47.3 (+/- 1.8)	45.0 (+/- 2.8)	42.9 (+/- 2.4)			12	57.3 (+/- 4.3)	56.7 (+/- 4.1)	56.3 (+/- 3.5)	54.7 (+/- 3.4)	56.2 (+/- 3.5)	55.1 (+/- 2.8)	53.9 (+/- 3.5)			12	56.5 (+/- 4.6)	59.4 (+/- 2.8)	60.5 (+/- 2.6)	60.7 (+/- 2.4)	59.8 (+/- 3.6)	58.6 (+/- 3.5)	57.8 (+/- 3.5)
26	50.9 (+/- 8.1)	54.2 (+/- 6.5)	56.2 (+/- 3.2)	55.2 (+/- 4.2)	55.1 (+/- 4.8)	54.9 (+/- 5.4)	54.2 (+/- 3.7)			26	52.3 (+/- 1.9)	49.3 (+/- 1.2)	46.6 (+/- 1.7)	44.6 (+/- 2.6)	41.8 (+/- 2.3)	39.3 (+/- 2.0)	35.8 (+/- 2.5)			26	52.3 (+/- 2.6)	52.0 (+/- 4.4)	51.4 (+/- 5.2)	51.0 (+/- 4.8)	51.7 (+/- 4.5)	50.5 (+/- 5.9)	50.3 (+/- 4.6)			26	53.1 (+/- 3.0)	55.5 (+/- 2.2)	56.1 (+/- 4.0)	56.5 (+/- 4.8)	55.5 (+/- 4.4)	55.3 (+/- 4.2)	54.3 (+/- 2.7)
52	55.9 (+/- 6.4)	55.6 (+/- 3.0)	57.4 (+/- 0.5)	55.9 (+/- 0.4)	55.6 (+/- 0.5)	56.0 (+/- 0.9)	53.6 (+/- 3.3)			52	51.2 (+/- 2.0)	47.7 (+/- 2.6)	46.2 (+/- 1.3)	44.3 (+/- 0.7)	41.6 (+/- 0.8)	38.4 (+/- 1.8)	35.0 (+/- 2.7)			52	53.7 (+/- 3.5)	51.3 (+/- 3.8)	51.0 (+/- 4.1)	51.8 (+/- 1.8)	51.8 (+/- 2.4)	50.7 (+/- 1.3)	50.4 (+/- 0.8)			52	53.7 (+/- 2.8)	56.2 (+/- 1.9)	57.9 (+/- 1.4)	59.0 (+/- 2.3)	58.1 (+/- 3.0)	57.9 (+/- 1.6)	58.0 (+/- 1.7)
Dorsal	Inner Nuclear Layer (INL) thickness (µm)									Ventral				Inner Nuclear Layer (INL) thickness (µm)						Nasal	Inner Nuclear Layer (INL) thickness (µm)									Temporal	Inner Nuclear Layer (INL) thickness (µm)
Age (weeks)	1 mm	2 mm	3 mm	4 mm	5 mm	6 mm	7 mm			Age (weeks)	1 mm	2 mm	3 mm	4 mm	5 mm	6 mm	7 mm			Age (weeks)	1 mm	2 mm	3 mm	4 mm	5 mm	6 mm	7 mm			Age (weeks)	1 mm	2 mm	3 mm	4 mm	5 mm	6 mm	7 mm
4	25.3 (+/- 4.1)	26.2 (+/- 2.4)	23.6 (+/- 2.6)	22.9 (+/- 1.5)	21.3 (+/- 1.6)	20.3 (+/- 1.4)	19.7 (+/- 0.9)			4	24.0 (+/- 3.2)	21.8 (+/- 3.6)	21.3 (+/- 3.6)	21.4 (+/- 4.3)	19.9 (+/- 4.5)	18.8 (+/- 3.6)	17.2 (+/- 3.5)			4	23.5 (+/- 1.1)	24.2 (+/- 2.6)	22.9 (+/- 3.3)	22.8 (+/- 4.2)	22.0 (+/- 3.7)	21.3 (+/- 3.3)	20.6 (+/- 4.0)			4	21.2 (+/- 4.7)	22.4 (+/- 3.8)	22.3 (+/- 3.9)	23.3 (+/- 3.2)	24.0 (+/- 2.7)	23.4 (+/- 2.9)	22.4 (+/- 3.3)
6	21.1 (+/- 3.7)	21.7 (+/- 3.2)	18.0 (+/- 2.1)	17.7 (+/- 1.8)	17.4 (+/- 1.6)	16.8 (+/- 2.1)	15.9 (+/- 1.7)			6	19.1 (+/- 2.0)	17.4 (+/- 2.5)	17.4 (+/- 2.5)	16.5 (+/- 2.4)	15.9 (+/- 2.0)	15.3 (+/- 2.3)	13.8 (+/- 1.5)			6	19.3 (+/- 1.6)	19.8 (+/- 2.3)	20.8 (+/- 2.0)	19.5 (+/- 3.0)	19.4 (+/- 1.5)	18.8 (+/- 1.7)	17.2 (+/- 1.9)			6	18.9 (+/- 2.1)	20.2 (+/- 2.1)	20.7 (+/- 2.6)	20.7 (+/- 2.5)	22.0 (+/- 3.2)	21.5 (+/- 1.7)	20.3 (+/- 1.6)
12	17.9 (+/- 2.2)	17.4 (+/- 3.4)	15.1 (+/- 1.6)	14.6 (+/- 1.8)	14.3 (+/- 0.3)	14.4 (+/- 0.7)	13.8 (+/- 1.0)			12	16.1 (+/- 1.4)	15.8 (+/- 1.0)	15.0 (+/- 0.7)	14.4 (+/- 0.4)	13.9 (+/- 0.6)	13.3 (+/- 0.7)	13.0 (+/- 0.3)			12	16.0 (+/- 1.2)	15.3 (+/- 1.1)	15.0 (+/- 1.4)	15.5 (+/- 1.4)	15.6 (+/- 0.7)	14.9 (+/- 1.3)	14.8 (+/- 1.3)			12	16.8 (+/- 3.2)	17.8 (+/- 3.6)	18.7 (+/- 2.9)	18.7 (+/- 3.0)	18.0 (+/- 3.3)	18.4 (+/- 3.6)	17.3 (+/- 3.0)
26	15.6 (+/- 2.1)	14.7 (+/- 1.4)	13.9 (+/- 1.1)	13.8 (+/- 0.7)	13.8 (+/- 0.9)	13.3 (+/- 1.0)	13.1 (+/- 0.7)			26	14.0 (+/- 1.1)	13.2 (+/- 0.4)	13.3 (+/- 1.1)	12.5 (+/- 1.0)	12.6 (+/- 1.3)	12.1 (+/- 1.2)	11.5 (+/- 0.6)			26	14.8 (+/- 1.1)	14.7 (+/- 1.2)	14.7 (+/- 1.5)	14.2 (+/- 1.2)	14.3 (+/- 1.0)	14.2 (+/- 1.3)	13.8 (+/- 1.0)			26	15.4 (+/- 1.9)	16.2 (+/- 1.9)	17.1 (+/- 1.3)	16.9 (+/- 1.3)	17.8 (+/- 1.4)	16.8 (+/- 2.1)	15.8 (+/- 1.6)
52	18.2 (+/- 2.5)	15.7 (+/- 1.5)	15.4 (+/- 1.7)	14.2 (+/- 1.6)	13.9 (+/- 0.5)	14.3 (+/- 0.9)	13.6 (+/- 1.3)			52	13.9 (+/- 1.3)	13.8 (+/- 0.5)	13.0 (+/- 1.2)	13.0 (+/- 0.3)	12.4 (+/- 1.2)	12.1 (+/- 1.0)	11.4 (+/- 0.7)			52	14.9 (+/- 2.5)	14.7 (+/- 0.9)	15.9 (+/- 1.8)	15.0 (+/- 1.5)	14.4 (+/- 2.0)	14.6 (+/- 1.0)	14.7 (+/- 1.2)			52	15.7 (+/- 1.2)	16.6 (+/- 1.4)	17.3 (+/- 2.0)	17.1 (+/- 1.5)	17.4 (+/- 1.3)	17.3 (+/- 1.5)	16.2 (+/- 1.7)
Dorsal	Ganglion Cell Complex (GCC) thickness (µm)									Ventral	Ganglion Cell Complex (GCC) thickness (µm)									Nasal	Ganglion Cell Complex (GCC) thickness (µm)									Temporal	Ganglion Cell Complex (GCC) thickness (µm)
Age (weeks)	1 mm	2 mm	3 mm	4 mm	5 mm	6 mm	7 mm			Age (weeks)	1 mm	2 mm	3 mm	4 mm	5 mm	6 mm	7 mm			Age (weeks)	1 mm	2 mm	3 mm	4 mm	5 mm	6 mm	7 mm			Age (weeks)	1 mm	2 mm	3 mm	4 mm	5 mm	6 mm	7 mm
4	113.3 (+/- 20.9)	97.4 (+/- 12.2)	85.2 (+/- 12.2)	80.4 (+/- 11.7)	70.4 (+/- 11.3)	60.6 (+/- 7.9)	64.7 (+/- 7.1)			4	86.8 (+/- 4.4)	72.1 (+/- 1.7)	64.2 (+/- 4.0)	59.1 (+/- 3.8)	55.8 (+/- 5.6)	52.3 (+/- 6.3)	46.7 (+/- 9.0)			4	132.8 (+/- 20.9)	105.5 (+/- 15.9)	93.2 (+/- 12.0)	81.5 (+/- 10.0)	75.8 (+/- 7.1)	73.6 (+/- 5.8)	69.5 (+/- 4.3)			4	115.0 (+/- 14.2)	92.0 (+/- 7.8)	83.8 (+/- 6.5)	77.3 (+/- 4.5)	74.4 (+/- 4.2)	72.5 (+/- 4.7)	69.9 (+/- 4.6)
6	120.5 (+/- 15.3)	94.6 (+/- 18.4)	82.0 (+/- 18.5)	77.0 (+/- 11.8)	64.9 (+/- 10.5)	59.5 (+/- 7.3)	57.9 (+/- 10.1)			6	78.0 (+/- 3.9)	63.0 (+/- 4.1)	55.0 (+/- 3.3)	50.0 (+/- 2.9)	46.9 (+/- 3.4)	43.3 (+/- 3.7)	39.9 (+/- 4.4)			6	130.6 (+/- 31.5)	109.6 (+/- 22.2)	90.3 (+/- 23.8)	78.3 (+/- 16.2)	70.8 (+/- 15.6)	67.0 (+/- 13.4)	61.3 (+/- 8.3)			6	107.9 (+/- 9.2)	88.3 (+/- 8.0)	79.4 (+/- 6.1)	74.4 (+/- 4.5)	71.6 (+/- 2.9)	70.8 (+/- 6.3)	69.0 (+/- 6.2)
12	131.5 (+/- 15.4)	110.6 (+/- 9.8)	92.8 (+/- 10.0)	75.8 (+/- 12.1)	69.0 (+/- 9.1)	62.8 (+/- 6.6)	55.5 (+/- 7.3)			12	71.0 (+/- 6.7)	57.8 (+/- 5.7)	51.8 (+/- 3.5)	47.8 (+/- 2.1)	44.1 (+/- 2.9)	41.4 (+/- 2.8)	36.9 (+/- 2.7)			12	113.5 (+/- 26.0)	94.1 (+/- 15.8)	81.3 (+/- 11.7)	74.6 (+/- 8.3)	66.6 (+/- 3.8)	63.0 (+/- 6.3)	59.0 (+/- 5.8)			12	114.7 (+/- 15.3)	89.8 (+/- 10.2)	76.3 (+/- 7.9)	70.6 (+/- 7.8)	67.0 (+/- 5.9)	63.9 (+/- 4.5)	60.4 (+/- 3.1)
26	125.3 (+/- 11.3)	102.8 (+/- 10.4)	87.9 (+/- 6.4)	71.5 (+/- 4.0)	64.3 (+/- 2.5)	54.0 (+/- 5.2)	49.3 (+/- 1.6)			26	64.2 (+/- 5.2)	51.9 (+/- 4.2)	45.5 (+/- 4.3)	42.1 (+/- 4.7)	39.8 (+/- 4.8)	37.5 (+/- 3.6)	35.5 (+/- 2.3)			26	99.3 (+/- 10.6)	81.3 (+/- 11.1)	71.4 (+/- 9.2)	64.5 (+/- 7.4)	60.4 (+/- 7.2)	56.8 (+/- 8.8)	51.4 (+/- 6.1)			26	103.8 (+/- 17.6)	82.9 (+/- 7.2)	75.5 (+/- 7.7)	71.0 (+/- 3.5)	67.1 (+/- 3.3)	62.8 (+/- 3.1)	56.4 (+/- 5.8)
52	106.9 (+/- 1.3)	93.7 (+/- 5.2)	76.7 (+/- 10.4)	66.8 (+/- 2.1)	58.4 (+/- 1.8)	50.8 (+/- 4.8)	46.6 (+/- 4.7)			52	64.1 (+/- 1.6)	50.2 (+/- 2.2)	45.7 (+/- 2.8)	42.1 (+/- 3.1)	40.4 (+/- 1.2)	38.1 (+/- 0.2)	36.3 (+/- 0.3)			52	92.6 (+/- 7.4)	79.8 (+/- 6.1)	71.7 (+/- 7.0)	65.6 (+/- 5.9)	61.4 (+/- 3.8)	57.2 (+/- 3.9)	51.4 (+/- 5.1)			52	94.0 (+/- 10.0)	79.1 (+/- 9.0)	72.7 (+/- 8.8)	69.4 (+/- 6.4)	65.7 (+/- 2.0)	58.7 (+/- 0.6)	52.3 (+/- 1.5)
Dorsal	Inner Retina (IR) thickness (µm)									Ventral	Inner Retina (IR) thickness (µm)									Nasal	Inner Retina (IR) thickness (µm)									Temporal	Inner Retina (IR) thickness (µm)
Age (weeks)	1 mm	2 mm	3 mm	4 mm	5 mm	6 mm	7 mm			Age (weeks)	1 mm	2 mm	3 mm	4 mm	5 mm	6 mm	7 mm			Age (weeks)	1 mm	2 mm	3 mm	4 mm	5 mm	6 mm	7 mm			Age (weeks)	1 mm	2 mm	3 mm	4 mm	5 mm	6 mm	7 mm
4	138.5 (+/- 17.0)	123.6 (+/- 10.9)	108.8 (+/- 9.9)	103.3 (+/- 10.5)	91.7 (+/- 12.4)	80.9 (+/- 8.1)	84.3 (+/- 6.1)			4	110.8 (+/- 4.0)	93.8 (+/- 3.3)	85.6 (+/- 5.8)	80.5 (+/- 7.0)	75.7 (+/- 8.1)	71.2 (+/- 7.7)	63.8 (+/- 12.5)			4	156.3 (+/- 21.5)	129.7 (+/- 16.4)	116.2 (+/- 13.7)	104.3 (+/- 13.3)	97.8 (+/- 10.2)	94.8 (+/- 9.1)	90.1 (+/- 8.1)			4	136.2 (+/- 10.0)	114.4 (+/- 4.5)	106.1 (+/- 3.5)	100.7 (+/- 4.2)	98.4 (+/- 4.4)	95.9 (+/- 5.3)	92.3 (+/- 5.4)
6	141.5 (+/- 12.0)	116.3 (+/- 16.9)	100.0 (+/- 17.0)	94.7 (+/- 11.5)	82.3 (+/- 11.3)	76.3 (+/- 8.7)	74.0 (+/- 11.1)			6	97.1 (+/- 4.9)	80.4 (+/- 6.5)	72.4 (+/- 5.6)	66.5 (+/- 3.7)	62.8 (+/- 4.7)	58.7 (+/- 5.0)	53.7 (+/- 5.9)			6	149.8 (+/- 32.9)	129.3 (+/- 24.5)	111.2 (+/- 25.4)	97.8 (+/- 18.7)	90.2 (+/- 16.8)	85.8 (+/- 14.0)	78.6 (+/- 8.6)			6	126.8 (+/- 7.5)	108.5 (+/- 7.2)	100.2 (+/- 5.2)	95.1 (+/- 3.9)	93.6 (+/- 4.1)	92.3 (+/- 6.8)	89.3 (+/- 6.1)
12	149.4 (+/- 14.6)	128.0 (+/- 7.3)	107.9 (+/- 11.5)	90.4 (+/- 13.7)	82.4 (+/- 10.8)	77.2 (+/- 7.0)	69.2 (+/- 8.2)			12	87.1 (+/- 7.7)	73.6 (+/- 6.6)	66.8 (+/- 3.8)	62.1 (+/- 2.6)	58.1 (+/- 3.5)	54.8 (+/- 3.4)	49.9 (+/- 3.0)			12	129.5 (+/- 26.1)	109.4 (+/- 15.7)	96.2 (+/- 11.4)	90.1 (+/- 8.6)	82.2 (+/- 4.1)	77.9 (+/- 7.5)	73.8 (+/- 7.0)			12	131.4 (+/- 13.2)	107.6 (+/- 7.8)	95.0 (+/- 6.8)	89.3 (+/- 7.1)	85.1 (+/- 4.3)	82.3 (+/- 2.6)	77.7 (+/- 3.9)
26	140.9 (+/- 9.8)	117.5 (+/- 9.5)	101.9 (+/- 7.2)	85.2 (+/- 4.3)	77.9 (+/- 2.8)	67.2 (+/- 4.9)	62.3 (+/- 1.8)			26	78.3 (+/- 6.2)	65.2 (+/- 4.6)	58.8 (+/- 5.2)	54.6 (+/- 5.7)	52.4 (+/- 5.7)	49.6 (+/- 4.5)	47.0 (+/- 2.9)			26	114.2 (+/- 10.2)	96.0 (+/- 11.1)	86.1 (+/- 8.4)	78.7 (+/- 6.5)	74.7 (+/- 6.9)	70.9 (+/- 7.9)	65.2 (+/- 5.3)			26	119.3 (+/- 15.8)	99.1 (+/- 5.4)	92.6 (+/- 6.7)	87.9 (+/- 3.4)	84.8 (+/- 3.8)	79.6 (+/- 5.1)	72.2 (+/- 7.0)
52	125.1 (+/- 3.0)	109.3 (+/- 6.7)	92.4 (+/- 12.3)	81.0 (+/- 0.6)	72.3 (+/- 1.5)	65.1 (+/- 4.4)	60.1 (+/- 4.0)			52	78.0 (+/- 2.6)	64.0 (+/- 1.9)	58.7 (+/- 3.3)	55.1 (+/- 3.4)	52.9 (+/- 2.3)	50.2 (+/- 0.8)	47.8 (+/- 0.5)			52	107.4 (+/- 7.3)	94.4 (+/- 6.2)	87.6 (+/- 5.9)	80.7 (+/- 5.6)	75.9 (+/- 3.7)	72.1 (+/- 4.4)	66.1 (+/- 4.3)			52	109.7 (+/- 8.8)	95.7 (+/- 7.7)	90.0 (+/- 6.7)	86.6 (+/- 4.9)	83.1 (+/- 1.0)	76.0 (+/- 1.9)	68.6 (+/- 3.1)
Dorsal	Photoreceptor Inner/Outer Segments (IS/OS) thickness (µm)									Ventral	Photoreceptor Inner/Outer Segments (IS/OS) thickness (µm)									Nasal	Photoreceptor Inner/Outer Segments (IS/OS) thickness (µm)									Temporal	Photoreceptor Inner/Outer Segments (IS/OS) thickness (µm)
Age (weeks)	1 mm	2 mm	3 mm	4 mm	5 mm	6 mm	7 mm			Age (weeks)	1 mm	2 mm	3 mm	4 mm	5 mm	6 mm	7 mm			Age (weeks)	1 mm	2 mm	3 mm	4 mm	5 mm	6 mm	7 mm			Age (weeks)	1 mm	2 mm	3 mm	4 mm	5 mm	6 mm	7 mm
4	40.2 (+/- 0.6)	39.7 (+/- 0.6)	39.0 (+/- 0.7)	38.9 (+/- 0.6)	39.4 (+/- 1.2)	43.9 (+/- 7.0)	43.2 (+/- 5.4)			4	41.9 (+/- 0.4)	40.8 (+/- 0.6)	40.8 (+/- 0.6)	40.8 (+/- 0.9)	40.8 (+/- 0.4)	40.4 (+/- 0.5)	40.5 (+/- 0.7)			4	42.0 (+/- 1.1)	41.4 (+/- 0.2)	39.6 (+/- 1.8)	40.5 (+/- 1.6)	40.0 (+/- 1.4)	40.2 (+/- 2.1)	40.5 (+/- 1.5)			4	40.5 (+/- 0.6)	40.3 (+/- 0.3)	39.6 (+/- 0.3)	39.0 (+/- 0.4)	39.8 (+/- 0.4)	39.8 (+/- 0.8)	39.9 (+/- 0.5)
6	42.4 (+/- 2.6)	42.4 (+/- 1.7)	41.3 (+/- 1.8)	40.7 (+/- 1.0)	41.5 (+/- 1.8)	41.2 (+/- 2.0)	40.3 (+/- 1.9)			6	41.5 (+/- 1.0)	40.8 (+/- 0.8)	40.4 (+/- 0.7)	40.5 (+/- 0.6)	40.3 (+/- 0.6)	39.8 (+/- 0.7)	39.8 (+/- 0.2)			6	41.5 (+/- 0.3)	39.5 (+/- 1.2)	40.4 (+/- 0.9)	39.3 (+/- 1.4)	40.6 (+/- 2.5)	40.1 (+/- 0.8)	40.0 (+/- 0.9)			6	42.0 (+/- 1.1)	40.8 (+/- 0.2)	39.5 (+/- 0.2)	40.4 (+/- 1.1)	40.3 (+/- 1.8)	40.2 (+/- 1.0)	39.6 (+/- 1.0)
12	44.5 (+/- 1.3)	43.1 (+/- 2.6)	41.4 (+/- 0.7)	41.7 (+/- 1.1)	40.3 (+/- 1.9)	40.3 (+/- 1.1)	40.9 (+/- 0.7)			12	41.8 (+/- 0.3)	40.6 (+/- 0.7)	40.1 (+/- 0.6)	39.7 (+/- 0.6)	38.9 (+/- 0.6)	37.8 (+/- 1.5)	37.1 (+/- 0.8)			12	40.8 (+/- 0.4)	41.1 (+/- 0.9)	40.6 (+/- 1.1)	41.3 (+/- 1.1)	41.3 (+/- 0.3)	40.4 (+/- 0.6)	39.9 (+/- 0.5)			12	39.9 (+/- 1.5)	40.4 (+/- 0.6)	40.6 (+/- 0.7)	40.5 (+/- 1.0)	39.9 (+/- 0.9)	39.4 (+/- 0.7)	39.0 (+/- 0.7)
26	42.0 (+/- 2.7)	41.8 (+/- 2.9)	41.1 (+/- 1.9)	39.7 (+/- 1.6)	39.8 (+/- 1.9)	39.8 (+/- 2.1)	38.4 (+/- 2.4)			26	40.0 (+/- 1.2)	39.3 (+/- 0.5)	39.5 (+/- 0.4)	38.3 (+/- 0.6)	37.9 (+/- 0.4)	36.7 (+/- 0.9)	34.1 (+/- 0.4)			26	39.3 (+/- 2.0)	39.0 (+/- 1.7)	38.9 (+/- 0.9)	38.7 (+/- 1.4)	38.3 (+/- 1.5)	39.2 (+/- 0.8)	39.1 (+/- 1.0)			26	39.1 (+/- 2.6)	40.3 (+/- 1.8)	40.3 (+/- 1.9)	39.8 (+/- 1.6)	39.8 (+/- 1.5)	39.4 (+/- 1.4)	39.4 (+/- 2.1)
52	45.8 (+/- 2.0)	41.7 (+/- 1.8)	40.4 (+/- 1.2)	39.1 (+/- 0.7)	38.8 (+/- 1.1)	39.6 (+/- 1.5)	38.2 (+/- 0.7)			52	39.1 (+/- 0.8)	39.3 (+/- 0.3)	39.3 (+/- 0.7)	38.9 (+/- 0.7)	38.1 (+/- 0.5)	36.3 (+/- 0.6)	33.6 (+/- 0.5)			52	39.3 (+/- 2.1)	39.8 (+/- 0.7)	39.1 (+/- 0.4)	39.7 (+/- 1.8)	40.6 (+/- 0.8)	40.0 (+/- 0.7)	39.4 (+/- 1.5)			52	40.7 (+/- 1.5)	40.9 (+/- 1.0)	40.9 (+/- 0.8)	41.1 (+/- 0.8)	40.4 (+/- 1.3)	41.1 (+/- 1.3)	39.4 (+/- 0.8)
Table S3B. Percentage of retinal layer thicknesses changes relative to the value at 1 mm from the optic rim of age (raw values in Table S3A).
Dorsal	Total Retina (TR) percentage (%) change relative to the value at 1 mm									Ventral	Total Retina (TR) percentage (%) change relative to the value at 1 mm									Nasal	Total Retina (TR) percentage (%) change relative to the value at 1 mm									Temporal	Total Retina (TR) percentage (%) change relative to the value at 1 mm
Age (weeks)	1 mm	2 mm	3 mm	4 mm	5 mm	6 mm	7 mm			Age (weeks)	1 mm	2 mm	3 mm	4 mm	5 mm	6 mm	7 mm			Age (weeks)	1 mm	2 mm	3 mm	4 mm	5 mm	6 mm	7 mm			Age (weeks)	1 mm	2 mm	3 mm	4 mm	5 mm	6 mm	7 mm
4	100.0 (+/- 2.0)	92.6 (+/- 1.0)	89.1 (+/- 2.4)	87.4 (+/- 3.5)	83.8 (+/- 3.2)	81.8 (+/- 1.4)	79.2 (+/- 2.8)			4	100.0 (+/- 2.2)	91.3 (+/- 3.1)	86.9 (+/- 3.7)	83.9 (+/- 4.1)	81.3 (+/- 4.3)	78.8 (+/- 4.1)	74.9 (+/- 7.0)			4	100.0 (+/- 8.5)	90.7 (+/- 6.4)	84.4 (+/- 7.2)	80.7 (+/- 6.3)	78.3 (+/- 5.6)	76.3 (+/- 6.4)	74.3 (+/- 6.6)			4	100.0 (+/- 2.7)	92.1 (+/- 1.0)	88.2 (+/- 1.3)	85.1 (+/- 1.8)	83.6 (+/- 2.1)	82.0 (+/- 2.5)	80.2 (+/- 3.0)
6	100.0 (+/- 2.0)	89.5 (+/- 5.4)	84.6 (+/- 6.5)	82.1 (+/- 5.1)	77.8 (+/- 4.3)	75.6 (+/- 4.6)	74.0 (+/- 4.6)			6	100.0 (+/- 2.4)	90.5 (+/- 3.9)	85.9 (+/- 4.3)	82.6 (+/- 3.6)	80.1 (+/- 3.7)	77.5 (+/- 3.5)	74.1 (+/- 4.0)			6	100.0 (+/- 13.4)	91.2 (+/- 10.3)	84.5 (+/- 10.2)	78.8 (+/- 7.2)	76.5 (+/- 6.4)	74.4 (+/- 5.5)	71.5 (+/- 4.9)			6	100.0 (+/- 2.8)	92.5 (+/- 2.3)	89.0 (+/- 1.9)	86.6 (+/- 1.6)	85.3 (+/- 2.3)	83.7 (+/- 2.5)	81.0 (+/- 1.3)
12	100.0 (+/- 5.2)	92.0 (+/- 3.6)	84.4 (+/- 4.6)	78.5 (+/- 5.7)	75.0 (+/- 4.1)	71.9 (+/- 4.0)	68.9 (+/- 4.2)			12	100.0 (+/- 4.6)	91.3 (+/- 4.6)	86.7 (+/- 3.5)	82.7 (+/- 3.1)	79.3 (+/- 3.4)	75.9 (+/- 3.2)	72.4 (+/- 3.0)			12	100.0 (+/- 11.0)	91.5 (+/- 6.5)	85.3 (+/- 4.5)	82.7 (+/- 3.6)	79.8 (+/- 3.1)	77.3 (+/- 4.4)	75.0 (+/- 4.7)			12	100.0 (+/- 4.9)	91.6 (+/- 2.9)	86.9 (+/- 3.0)	84.5 (+/- 3.0)	82.2 (+/- 1.6)	80.2 (+/- 1.5)	77.5 (+/- 2.9)
26	100.0 (+/- 2.8)	91.2 (+/- 3.5)	84.8 (+/- 4.5)	77.1 (+/- 3.2)	74.1 (+/- 3.6)	69.5 (+/- 3.6)	66.6 (+/- 2.6)			26	100.0 (+/- 4.9)	90.1 (+/- 2.6)	85.5 (+/- 3.7)	81.4 (+/- 4.5)	78.4 (+/- 4.5)	74.9 (+/- 3.7)	70.4 (+/- 2.6)			26	100.0 (+/- 4.8)	91.6 (+/- 3.8)	86.5 (+/- 3.7)	83.2 (+/- 3.3)	81.0 (+/- 3.9)	78.9 (+/- 4.4)	76.6 (+/- 3.4)			26	100.0 (+/- 4.5)	92.9 (+/- 1.3)	90.1 (+/- 1.5)	87.9 (+/- 3.3)	85.9 (+/- 3.9)	83.3 (+/- 5.0)	79.5 (+/- 4.4)
52	100.0 (+/- 3.0)	91.9 (+/- 3.5)	84.5 (+/- 5.1)	78.1 (+/- 0.1)	74.7 (+/- 0.7)	71.7 (+/- 1.5)	68.2 (+/- 1.7)			52	100.0 (+/- 2.6)	90.5 (+/- 2.3)	86.1 (+/- 2.3)	82.8 (+/- 1.8)	79.6 (+/- 1.0)	75.4 (+/- 0.8)	70.5 (+/- 1.4)			52	100.0 (+/- 4.3)	93.1 (+/- 3.6)	89.2 (+/- 2.7)	86.7 (+/- 3.0)	85.1 (+/- 3.1)	82.0 (+/- 3.0)	79.0 (+/- 2.8)			52	100.0 (+/- 2.8)	94.7 (+/- 2.5)	92.9 (+/- 1.9)	91.8 (+/- 0.8)	89.5 (+/- 1.1)	86.0 (+/- 1.6)	82.2 (+/- 2.1)
Dorsal	Receptor+ (REC+) percentage (%) change relative to the value at 1 mm									Ventral	Receptor+ (REC+) percentage (%) change relative to the value at 1 mm									Nasal	Receptor+ (REC+) percentage (%) change relative to the value at 1 mm									Temporal	Receptor+ (REC+) percentage (%) change relative to the value at 1 mm
Age (weeks)	1 mm	2 mm	3 mm	4 mm	5 mm	6 mm	7 mm			Age (weeks)	1 mm	2 mm	3 mm	4 mm	5 mm	6 mm	7 mm			Age (weeks)	1 mm	2 mm	3 mm	4 mm	5 mm	6 mm	7 mm			Age (weeks)	1 mm	2 mm	3 mm	4 mm	5 mm	6 mm	7 mm
4	100.0 (+/- 9.8)	96.4 (+/- 8.2)	101.2 (+/- 5.5)	102.0 (+/- 3.8)	105.3 (+/- 6.5)	108.7 (+/- 8.9)	100.1 (+/- 0.7)			4	100.0 (+/- 2.6)	97.0 (+/- 3.6)	95.4 (+/- 3.6)	93.8 (+/- 3.0)	92.6 (+/- 2.5)	91.6 (+/- 2.3)	90.1 (+/- 3.2)			4	100.0 (+/- 4.7)	100.3 (+/- 5.0)	96.9 (+/- 6.0)	98.0 (+/- 4.3)	97.6 (+/- 5.0)	95.5 (+/- 7.2)	94.9 (+/- 8.3)			4	100.0 (+/- 2.9)	101.1 (+/- 2.2)	99.7 (+/- 2.4)	97.8 (+/- 2.0)	96.3 (+/- 1.7)	94.9 (+/- 2.1)	94.0 (+/- 2.8)
6	100.0 (+/- 10.4)	98.3 (+/- 7.7)	101.5 (+/- 6.3)	100.5 (+/- 4.8)	101.6 (+/- 5.4)	101.8 (+/- 5.5)	100.4 (+/- 6.7)			6	100.0 (+/- 2.5)	96.7 (+/- 2.5)	95.0 (+/- 3.5)	94.0 (+/- 3.8)	92.5 (+/- 2.8)	91.3 (+/- 2.3)	89.4 (+/- 2.3)			6	100.0 (+/- 3.4)	97.3 (+/- 4.2)	97.5 (+/- 3.5)	95.7 (+/- 3.9)	96.9 (+/- 3.8)	95.8 (+/- 3.8)	95.4 (+/- 5.7)			6	100.0 (+/- 3.2)	100.1 (+/- 3.4)	99.7 (+/- 4.0)	99.1 (+/- 3.0)	97.9 (+/- 2.1)	95.6 (+/- 2.2)	92.7 (+/- 3.4)
12	100.0 (+/- 7.7)	100.7 (+/- 5.5)	101.0 (+/- 2.6)	103.1 (+/- 1.1)	101.4 (+/- 3.4)	99.5 (+/- 3.4)	99.6 (+/- 3.0)			12	100.0 (+/- 2.6)	96.9 (+/- 3.0)	94.9 (+/- 3.4)	92.0 (+/- 3.5)	89.6 (+/- 3.0)	86.6 (+/- 3.0)	84.8 (+/- 2.9)			12	100.0 (+/- 3.3)	100.0 (+/- 3.3)	98.5 (+/- 3.6)	98.5 (+/- 3.4)	99.4 (+/- 3.4)	97.9 (+/- 3.4)	96.6 (+/- 4.2)			12	100.0 (+/- 3.6)	103.7 (+/- 3.0)	105.1 (+/- 3.1)	105.1 (+/- 2.4)	104.1 (+/- 3.4)	102.2 (+/- 3.8)	100.4 (+/- 3.8)
26	100.0 (+/- 9.5)	101.4 (+/- 8.5)	101.5 (+/- 5.4)	99.1 (+/- 5.9)	99.1 (+/- 6.5)	98.5 (+/- 6.4)	96.5 (+/- 5.3)			26	100.0 (+/- 3.0)	95.4 (+/- 2.4)	93.5 (+/- 2.2)	90.4 (+/- 2.6)	87.1 (+/- 3.0)	83.9 (+/- 2.5)	78.3 (+/- 1.8)			26	100.0 (+/- 5.4)	100.1 (+/- 7.1)	99.1 (+/- 5.5)	99.4 (+/- 5.2)	98.6 (+/- 7.1)	97.9 (+/- 7.4)	98.7 (+/- 6.2)			26	100.0 (+/- 6.1)	104.3 (+/- 4.2)	104.7 (+/- 6.9)	104.5 (+/- 7.1)	103.2 (+/- 6.1)	102.8 (+/- 6.2)	101.9 (+/- 4.2)
52	100.0 (+/- 5.6)	96.6 (+/- 2.4)	96.2 (+/- 0.2)	92.8 (+/- 0.8)	93.4 (+/- 0.2)	93.4 (+/- 1.1)	90.4 (+/- 2.4)			52	100.0 (+/- 2.5)	97.1 (+/- 2.7)	94.7 (+/- 1.0)	92.4 (+/- 0.9)	88.8 (+/- 1.1)	84.0 (+/- 0.7)	77.7 (+/- 2.2)			52	100.0 (+/- 2.4)	98.3 (+/- 3.1)	97.2 (+/- 3.2)	98.6 (+/- 2.1)	100.2 (+/- 3.0)	98.0 (+/- 2.8)	97.2 (+/- 1.7)			52	100.0 (+/- 2.8)	102.5 (+/- 2.4)	104.2 (+/- 2.7)	105.2 (+/- 3.0)	103.8 (+/- 2.7)	103.5 (+/- 1.6)	102.9 (+/- 1.6)
Dorsal	Outer Nuclear Layer (ONL) percentage (%) change relative to the value at 1 mm									Ventral	Outer Nuclear Layer (ONL) percentage (%) change relative to the value at 1 mm									Nasal	Outer Nuclear Layer (ONL) percentage (%) change relative to the value at 1 mm									Temporal	Outer Nuclear Layer (ONL) percentage (%) change relative to the value at 1 mm
Age (weeks)	1 mm	2 mm	3 mm	4 mm	5 mm	6 mm	7 mm			Age (weeks)	1 mm	2 mm	3 mm	4 mm	5 mm	6 mm	7 mm			Age (weeks)	1 mm	2 mm	3 mm	4 mm	5 mm	6 mm	7 mm			Age (weeks)	1 mm	2 mm	3 mm	4 mm	5 mm	6 mm	7 mm
4	100.0 (+/- 15.9)	95.8 (+/- 15.1)	106.3 (+/- 9.1)	109.9 (+/- 5.4)	112.3 (+/- 9.6)	112.3 (+/- 8.2)	100.3 (+/- 4.9)			4	100.0 (+/- 6.2)	96.0 (+/- 8.8)	92.9 (+/- 8.6)	90.4 (+/- 8.1)	88.6 (+/- 6.9)	85.9 (+/- 5.8)	83.7 (+/- 5.2)			4	100.0 (+/- 5.7)	100.3 (+/- 7.8)	98.4 (+/- 10.2)	98.8 (+/- 10.0)	98.1 (+/- 10.8)	94.3 (+/- 13.0)	92.5 (+/- 15.6)			4	100.0 (+/- 7.9)	101.8 (+/- 6.9)	101.2 (+/- 6.6)	99.7 (+/- 4.9)	96.0 (+/- 3.2)	93.5 (+/- 2.9)	91.5 (+/- 3.5)
6	100.0 (+/- 13.9)	97.9 (+/- 12.1)	105.5 (+/- 8.3)	106.0 (+/- 5.2)	107.9 (+/- 5.2)	109.7 (+/- 5.8)	107.4 (+/- 6.5)			6	100.0 (+/- 4.7)	95.7 (+/- 3.4)	92.9 (+/- 4.7)	91.1 (+/- 5.0)	88.6 (+/- 4.7)	86.4 (+/- 3.4)	83.7 (+/- 3.7)			6	100.0 (+/- 4.8)	98.2 (+/- 5.1)	96.7 (+/- 5.5)	96.4 (+/- 5.8)	96.0 (+/- 6.4)	94.5 (+/- 5.5)	92.2 (+/- 9.9)			6	100.0 (+/- 4.3)	103.8 (+/- 4.5)	104.3 (+/- 6.1)	103.0 (+/- 4.5)	101.0 (+/- 4.3)	98.4 (+/- 6.2)	92.7 (+/- 6.5)
12	100.0 (+/- 16.5)	106.2 (+/- 8.8)	111.1 (+/- 5.4)	114.3 (+/- 2.1)	114.3 (+/- 6.0)	112.0 (+/- 5.1)	109.9 (+/- 6.0)			12	100.0 (+/- 5.1)	96.7 (+/- 5.5)	94.0 (+/- 4.4)	89.0 (+/- 4.2)	86.6 (+/- 3.3)	82.4 (+/- 5.1)	78.6 (+/- 4.4)			12	100.0 (+/- 7.5)	99.0 (+/- 7.2)	98.3 (+/- 6.1)	95.5 (+/- 5.9)	98.1 (+/- 6.1)	96.2 (+/- 4.9)	94.1 (+/- 6.1)			12	100.0 (+/- 8.1)	105.1 (+/- 5.0)	107.1 (+/- 4.6)	107.4 (+/- 4.2)	105.8 (+/- 6.4)	103.7 (+/- 6.2)	102.3 (+/- 6.2)
26	100.0 (+/- 15.9)	106.5 (+/- 12.8)	110.4 (+/- 6.3)	108.4 (+/- 8.3)	108.3 (+/- 9.4)	107.9 (+/- 10.6)	106.5 (+/- 7.3)			26	100.0 (+/- 3.6)	94.3 (+/- 2.3)	89.1 (+/- 3.3)	85.3 (+/- 5.0)	79.9 (+/- 4.4)	75.1 (+/- 3.8)	68.5 (+/- 4.8)			26	100.0 (+/- 5.0)	99.4 (+/- 8.4)	98.3 (+/- 9.9)	97.5 (+/- 9.2)	98.9 (+/- 8.6)	96.6 (+/- 11.3)	96.2 (+/- 8.8)			26	100.0 (+/- 5.6)	104.5 (+/- 4.1)	105.6 (+/- 7.5)	106.4 (+/- 9.0)	104.5 (+/- 8.3)	104.1 (+/- 7.9)	102.3 (+/- 5.1)
52	100.0 (+/- 11.4)	99.5 (+/- 5.4)	102.7 (+/- 0.9)	100.0 (+/- 0.7)	99.5 (+/- 0.9)	100.2 (+/- 1.6)	95.9 (+/- 5.9)			52	100.0 (+/- 3.9)	93.2 (+/- 5.1)	90.2 (+/- 2.5)	86.5 (+/- 1.4)	81.2 (+/- 1.6)	75.0 (+/- 3.5)	68.4 (+/- 5.3)			52	100.0 (+/- 6.5)	95.5 (+/- 7.1)	95.0 (+/- 7.6)	96.5 (+/- 3.4)	96.5 (+/- 4.5)	94.4 (+/- 2.4)	93.9 (+/- 1.5)			52	100.0 (+/- 5.2)	104.7 (+/- 3.5)	107.8 (+/- 2.6)	109.9 (+/- 4.3)	108.2 (+/- 5.6)	107.8 (+/- 3.0)	108.0 (+/- 3.2)
Dorsal	Inner Nuclear Layer (INL) percentage (%) change relative to the value at 1 mm									Ventral	Inner Nuclear Layer (INL) percentage (%) change relative to the value at 1 mm									Nasal	Inner Nuclear Layer (INL) percentage (%) change relative to the value at 1 mm									Temporal	Inner Nuclear Layer (INL) percentage (%) change relative to the value at 1 mm
Age (weeks)	1 mm	2 mm	3 mm	4 mm	5 mm	6 mm	7 mm			Age (weeks)	1 mm	2 mm	3 mm	4 mm	5 mm	6 mm	7 mm			Age (weeks)	1 mm	2 mm	3 mm	4 mm	5 mm	6 mm	7 mm			Age (weeks)	1 mm	2 mm	3 mm	4 mm	5 mm	6 mm	7 mm
4	100.0 (+/- 16.2)	103.6 (+/- 9.5)	93.3 (+/- 10.3)	90.5 (+/- 5.9)	84.2 (+/- 6.3)	80.2 (+/- 5.5)	77.9 (+/- 3.6)			4	100.0 (+/- 13.3)	90.8 (+/- 15.0)	88.8 (+/- 15.0)	89.2 (+/- 17.9)	82.9 (+/- 18.8)	78.3 (+/- 15.0)	71.7 (+/- 14.6)			4	100.0 (+/- 4.7)	103.0 (+/- 11.1)	97.4 (+/- 14.0)	97.0 (+/- 17.9)	93.6 (+/- 15.7)	90.6 (+/- 14.0)	87.7 (+/- 17.0)			4	100.0 (+/- 22.2)	105.7 (+/- 17.9)	105.2 (+/- 18.4)	109.9 (+/- 15.1)	113.2 (+/- 12.7)	110.4 (+/- 13.7)	105.7 (+/- 15.6)
6	100.0 (+/- 17.5)	102.8 (+/- 15.2)	85.3 (+/- 10.0)	83.9 (+/- 8.5)	82.5 (+/- 7.6)	79.6 (+/- 10.0)	75.4 (+/- 8.1)			6	100.0 (+/- 10.5)	91.1 (+/- 13.1)	91.1 (+/- 13.1)	86.4 (+/- 12.6)	83.2 (+/- 10.5)	80.1 (+/- 12.0)	72.3 (+/- 7.9)			6	100.0 (+/- 8.3)	102.6 (+/- 11.9)	107.8 (+/- 10.4)	101.0 (+/- 15.5)	100.5 (+/- 7.8)	97.4 (+/- 8.8)	89.1 (+/- 9.8)			6	100.0 (+/- 11.1)	106.9 (+/- 11.1)	109.5 (+/- 13.8)	109.5 (+/- 13.2)	116.4 (+/- 16.9)	113.8 (+/- 9.0)	107.4 (+/- 8.5)
12	100.0 (+/- 12.3)	97.2 (+/- 19.0)	84.4 (+/- 8.9)	81.6 (+/- 10.1)	79.9 (+/- 1.7)	80.4 (+/- 3.9)	77.1 (+/- 5.6)			12	100.0 (+/- 8.7)	98.1 (+/- 6.2)	93.2 (+/- 4.3)	89.4 (+/- 2.5)	86.3 (+/- 3.7)	82.6 (+/- 4.3)	80.7 (+/- 1.9)			12	100.0 (+/- 7.5)	95.6 (+/- 6.9)	93.8 (+/- 8.8)	96.9 (+/- 8.8)	97.5 (+/- 4.4)	93.1 (+/- 8.1)	92.5 (+/- 8.1)			12	100.0 (+/- 19.0)	106.0 (+/- 21.4)	111.3 (+/- 17.3)	111.3 (+/- 17.9)	107.1 (+/- 19.6)	109.5 (+/- 21.4)	103.0 (+/- 17.9)
26	100.0 (+/- 13.5)	94.2 (+/- 9.0)	89.1 (+/- 7.1)	88.5 (+/- 4.5)	88.5 (+/- 5.8)	85.3 (+/- 6.4)	84.0 (+/- 4.5)			26	100.0 (+/- 7.9)	94.3 (+/- 2.9)	95.0 (+/- 7.9)	89.3 (+/- 7.1)	90.0 (+/- 9.3)	86.4 (+/- 8.6)	82.1 (+/- 4.3)			26	100.0 (+/- 7.4)	99.3 (+/- 8.1)	99.3 (+/- 10.1)	95.9 (+/- 8.1)	96.6 (+/- 6.8)	95.9 (+/- 8.8)	93.2 (+/- 6.8)			26	100.0 (+/- 12.3)	105.2 (+/- 12.3)	111.0 (+/- 8.4)	109.7 (+/- 8.4)	115.6 (+/- 9.1)	109.1 (+/- 13.6)	102.6 (+/- 10.4)
52	100.0 (+/- 13.7)	86.3 (+/- 8.2)	84.6 (+/- 9.3)	78.0 (+/- 8.8)	76.4 (+/- 2.7)	78.6 (+/- 4.9)	74.7 (+/- 7.1)			52	100.0 (+/- 9.4)	99.3 (+/- 3.6)	93.5 (+/- 8.6)	93.5 (+/- 2.2)	89.2 (+/- 8.6)	87.1 (+/- 7.2)	82.0 (+/- 5.0)			52	100.0 (+/- 16.8)	98.7 (+/- 6.0)	106.7 (+/- 12.1)	100.7 (+/- 10.1)	96.6 (+/- 13.4)	98.0 (+/- 6.7)	98.7 (+/- 8.1)			52	100.0 (+/- 7.6)	105.7 (+/- 8.9)	110.2 (+/- 12.7)	108.9 (+/- 9.6)	110.8 (+/- 8.3)	110.2 (+/- 9.6)	103.2 (+/- 10.8)
Dorsal	Ganglion Cell Complex (GCC) percentage (%) change relative to the value at 1 mm									Ventral	Ganglion Cell Complex (GCC) percentage (%) change relative to the value at 1 mm									Nasal	Ganglion Cell Complex (GCC) percentage (%) change relative to the value at 1 mm									Temporal	Ganglion Cell Complex (GCC) percentage (%) change relative to the value at 1 mm
Age (weeks)	1 mm	2 mm	3 mm	4 mm	5 mm	6 mm	7 mm			Age (weeks)	1 mm	2 mm	3 mm	4 mm	5 mm	6 mm	7 mm			Age (weeks)	1 mm	2 mm	3 mm	4 mm	5 mm	6 mm	7 mm			Age (weeks)	1 mm	2 mm	3 mm	4 mm	5 mm	6 mm	7 mm
4	100.0 (+/- 18.4)	86.0 (+/- 10.8)	75.2 (+/- 10.8)	71.0 (+/- 10.3)	62.1 (+/- 10.0)	53.5 (+/- 7.0)	57.1 (+/- 6.3)			4	100.0 (+/- 5.1)	83.1 (+/- 2.0)	74.0 (+/- 4.6)	68.1 (+/- 4.4)	64.3 (+/- 6.5)	60.3 (+/- 7.3)	53.8 (+/- 10.4)			4	100.0 (+/- 15.7)	79.4 (+/- 12.0)	70.2 (+/- 9.0)	61.4 (+/- 7.5)	57.1 (+/- 5.3)	55.4 (+/- 4.4)	52.3 (+/- 3.2)			4	100.0 (+/- 12.3)	80.0 (+/- 6.8)	72.9 (+/- 5.7)	67.2 (+/- 3.9)	64.7 (+/- 3.7)	63.0 (+/- 4.1)	60.8 (+/- 4.0)
6	100.0 (+/- 12.7)	78.5 (+/- 15.3)	68.0 (+/- 15.4)	63.9 (+/- 9.8)	53.9 (+/- 8.7)	49.4 (+/- 6.1)	48.0 (+/- 8.4)			6	100.0 (+/- 5.0)	80.8 (+/- 5.3)	70.5 (+/- 4.2)	64.1 (+/- 3.7)	60.1 (+/- 4.4)	55.5 (+/- 4.7)	51.2 (+/- 5.6)			6	100.0 (+/- 24.1)	83.9 (+/- 17.0)	69.1 (+/- 18.2)	60.0 (+/- 12.4)	54.2 (+/- 11.9)	51.3 (+/- 10.3)	46.9 (+/- 6.4)			6	100.0 (+/- 8.5)	81.8 (+/- 7.4)	73.6 (+/- 5.7)	69.0 (+/- 4.2)	66.4 (+/- 2.7)	65.6 (+/- 5.8)	63.9 (+/- 5.7)
12	100.0 (+/- 11.7)	84.1 (+/- 7.5)	70.6 (+/- 7.6)	57.6 (+/- 9.2)	52.5 (+/- 6.9)	47.8 (+/- 5.0)	42.2 (+/- 5.6)			12	100.0 (+/- 9.4)	81.4 (+/- 8.0)	73.0 (+/- 4.9)	67.3 (+/- 3.0)	62.1 (+/- 4.1)	58.3 (+/- 3.9)	52.0 (+/- 3.8)			12	100.0 (+/- 22.9)	82.9 (+/- 13.9)	71.6 (+/- 10.3)	65.7 (+/- 7.3)	58.7 (+/- 3.3)	55.5 (+/- 5.6)	52.0 (+/- 5.1)			12	100.0 (+/- 13.3)	78.3 (+/- 8.9)	66.5 (+/- 6.9)	61.6 (+/- 6.8)	58.4 (+/- 5.1)	55.7 (+/- 3.9)	52.7 (+/- 2.7)
26	100.0 (+/- 9.0)	82.0 (+/- 8.3)	70.2 (+/- 5.1)	57.1 (+/- 3.2)	51.3 (+/- 2.0)	43.1 (+/- 4.2)	39.3 (+/- 1.3)			26	100.0 (+/- 8.1)	80.8 (+/- 6.5)	70.9 (+/- 6.7)	65.6 (+/- 7.3)	62.0 (+/- 7.5)	58.4 (+/- 5.6)	55.3 (+/- 3.6)			26	100.0 (+/- 10.7)	81.9 (+/- 11.2)	71.9 (+/- 9.3)	65.0 (+/- 7.5)	60.8 (+/- 7.3)	57.2 (+/- 8.9)	51.8 (+/- 6.1)			26	100.0 (+/- 17.0)	79.9 (+/- 6.9)	72.7 (+/- 7.4)	68.4 (+/- 3.4)	64.6 (+/- 3.2)	60.5 (+/- 3.0)	54.3 (+/- 5.6)
52	100.0 (+/- 1.2)	87.7 (+/- 4.9)	71.7 (+/- 9.7)	62.5 (+/- 2.0)	54.6 (+/- 1.7)	47.5 (+/- 4.5)	43.6 (+/- 4.4)			52	100.0 (+/- 2.5)	78.3 (+/- 3.4)	71.3 (+/- 4.4)	65.7 (+/- 4.8)	63.0 (+/- 1.9)	59.4 (+/- 0.3)	56.6 (+/- 0.5)			52	100.0 (+/- 8.0)	86.2 (+/- 6.6)	77.4 (+/- 7.6)	70.8 (+/- 6.4)	66.3 (+/- 4.1)	61.8 (+/- 4.2)	55.5 (+/- 5.5)			52	100.0 (+/- 10.6)	84.1 (+/- 9.6)	77.3 (+/- 9.4)	73.8 (+/- 6.8)	69.9 (+/- 2.1)	62.4 (+/- 0.6)	55.6 (+/- 1.6)
Dorsal	Inner Retina (IR) percentage (%) change relative to the value at 1 mm									Ventral	Inner Retina (IR) percentage (%) change relative to the value at 1 mm									Nasal	Inner Retina (IR) percentage (%) change relative to the value at 1 mm									Temporal	Inner Retina (IR) percentage (%) change relative to the value at 1 mm
Age (weeks)	1 mm	2 mm	3 mm	4 mm	5 mm	6 mm	7 mm			Age (weeks)	1 mm	2 mm	3 mm	4 mm	5 mm	6 mm	7 mm			Age (weeks)	1 mm	2 mm	3 mm	4 mm	5 mm	6 mm	7 mm			Age (weeks)	1 mm	2 mm	3 mm	4 mm	5 mm	6 mm	7 mm
4	100.0 (+/- 12.3)	89.2 (+/- 7.9)	78.6 (+/- 7.1)	74.6 (+/- 7.6)	66.2 (+/- 9.0)	58.4 (+/- 5.8)	60.9 (+/- 4.4)			4	100.0 (+/- 3.6)	84.7 (+/- 3.0)	77.3 (+/- 5.2)	72.7 (+/- 6.3)	68.3 (+/- 7.3)	64.3 (+/- 6.9)	57.6 (+/- 11.3)			4	100.0 (+/- 13.8)	83.0 (+/- 10.5)	74.3 (+/- 8.8)	66.7 (+/- 8.5)	62.6 (+/- 6.5)	60.7 (+/- 5.8)	57.6 (+/- 5.2)			4	100.0 (+/- 7.3)	84.0 (+/- 3.3)	77.9 (+/- 2.6)	73.9 (+/- 3.1)	72.2 (+/- 3.2)	70.4 (+/- 3.9)	67.8 (+/- 4.0)
6	100.0 (+/- 8.5)	82.2 (+/- 11.9)	70.7 (+/- 12.0)	66.9 (+/- 8.1)	58.2 (+/- 8.0)	53.9 (+/- 6.1)	52.3 (+/- 7.8)			6	100.0 (+/- 5.0)	82.8 (+/- 6.7)	74.6 (+/- 5.8)	68.5 (+/- 3.8)	64.7 (+/- 4.8)	60.5 (+/- 5.1)	55.3 (+/- 6.1)			6	100.0 (+/- 22.0)	86.3 (+/- 16.4)	74.2 (+/- 17.0)	65.3 (+/- 12.5)	60.2 (+/- 11.2)	57.3 (+/- 9.3)	52.5 (+/- 5.7)			6	100.0 (+/- 5.9)	85.6 (+/- 5.7)	79.0 (+/- 4.1)	75.0 (+/- 3.1)	73.8 (+/- 3.2)	72.8 (+/- 5.4)	70.4 (+/- 4.8)
12	100.0 (+/- 9.8)	85.7 (+/- 4.9)	72.2 (+/- 7.7)	60.5 (+/- 9.2)	55.2 (+/- 7.2)	51.7 (+/- 4.7)	46.3 (+/- 5.5)			12	100.0 (+/- 8.8)	84.5 (+/- 7.6)	76.7 (+/- 4.4)	71.3 (+/- 3.0)	66.7 (+/- 4.0)	62.9 (+/- 3.9)	57.3 (+/- 3.4)			12	100.0 (+/- 20.2)	84.5 (+/- 12.1)	74.3 (+/- 8.8)	69.6 (+/- 6.6)	63.5 (+/- 3.2)	60.2 (+/- 5.8)	57.0 (+/- 5.4)			12	100.0 (+/- 10.0)	81.9 (+/- 5.9)	72.3 (+/- 5.2)	68.0 (+/- 5.4)	64.8 (+/- 3.3)	62.6 (+/- 2.0)	59.1 (+/- 3.0)
26	100.0 (+/- 7.0)	83.4 (+/- 6.7)	72.3 (+/- 5.1)	60.5 (+/- 3.1)	55.3 (+/- 2.0)	47.7 (+/- 3.5)	44.2 (+/- 1.3)			26	100.0 (+/- 7.9)	83.3 (+/- 5.9)	75.1 (+/- 6.6)	69.7 (+/- 7.3)	66.9 (+/- 7.3)	63.3 (+/- 5.7)	60.0 (+/- 3.7)			26	100.0 (+/- 8.9)	84.1 (+/- 9.7)	75.4 (+/- 7.4)	68.9 (+/- 5.7)	65.4 (+/- 6.0)	62.1 (+/- 6.9)	57.1 (+/- 4.6)			26	100.0 (+/- 13.2)	83.1 (+/- 4.5)	77.6 (+/- 5.6)	73.7 (+/- 2.8)	71.1 (+/- 3.2)	66.7 (+/- 4.3)	60.5 (+/- 5.9)
52	100.0 (+/- 2.4)	87.4 (+/- 5.4)	73.9 (+/- 9.8)	64.7 (+/- 0.5)	57.8 (+/- 1.2)	52.0 (+/- 3.5)	48.0 (+/- 3.2)			52	100.0 (+/- 3.3)	82.1 (+/- 2.4)	75.3 (+/- 4.2)	70.6 (+/- 4.4)	67.8 (+/- 2.9)	64.4 (+/- 1.0)	61.3 (+/- 0.6)			52	100.0 (+/- 6.8)	87.9 (+/- 5.8)	81.6 (+/- 5.5)	75.1 (+/- 5.2)	70.7 (+/- 3.4)	67.1 (+/- 4.1)	61.5 (+/- 4.0)			52	100.0 (+/- 8.0)	87.2 (+/- 7.0)	82.0 (+/- 6.1)	78.9 (+/- 4.5)	75.8 (+/- 0.9)	69.3 (+/- 1.7)	62.5 (+/- 2.8)
Dorsal	Photoreceptor Inner/Outer Segments (IS/OS) percentage (%) change relative to the value at 1 mm									Ventral	Photoreceptor Inner/Outer Segments (IS/OS) percentage (%) change relative to the value at 1 mm									Nasal	Photoreceptor Inner/Outer Segments (IS/OS) percentage (%) change relative to the value at 1 mm									Temporal	Photoreceptor Inner/Outer Segments (IS/OS) percentage (%) change relative to the value at 1 mm
Age (weeks)	1 mm	2 mm	3 mm	4 mm	5 mm	6 mm	7 mm			Age (weeks)	1 mm	2 mm	3 mm	4 mm	5 mm	6 mm	7 mm			Age (weeks)	1 mm	2 mm	3 mm	4 mm	5 mm	6 mm	7 mm			Age (weeks)	1 mm	2 mm	3 mm	4 mm	5 mm	6 mm	7 mm
4	100.0 (+/- 1.5)	98.8 (+/- 1.5)	97.0 (+/- 1.7)	96.8 (+/- 1.5)	98.0 (+/- 3.0)	109.2 (+/- 17.4)	107.5 (+/- 13.4)			4	100.0 (+/- 1.0)	97.4 (+/- 1.4)	97.4 (+/- 1.4)	97.4 (+/- 2.1)	97.4 (+/- 1.0)	96.4 (+/- 1.2)	96.7 (+/- 1.7)			4	100.0 (+/- 2.6)	98.6 (+/- 0.5)	94.3 (+/- 4.3)	96.4 (+/- 3.8)	95.2 (+/- 3.3)	95.7 (+/- 5.0)	96.4 (+/- 3.6)			4	100.0 (+/- 1.5)	99.5 (+/- 0.7)	97.8 (+/- 0.7)	96.3 (+/- 1.0)	98.3 (+/- 1.0)	98.3 (+/- 2.0)	98.5 (+/- 1.2)
6	100.0 (+/- 6.1)	100.0 (+/- 4.0)	97.4 (+/- 4.2)	96.0 (+/- 2.4)	97.9 (+/- 4.2)	97.2 (+/- 4.7)	95.0 (+/- 4.5)			6	100.0 (+/- 2.4)	98.3 (+/- 1.9)	97.3 (+/- 1.7)	97.6 (+/- 1.4)	97.1 (+/- 1.4)	95.9 (+/- 1.7)	95.9 (+/- 0.5)			6	100.0 (+/- 0.7)	95.2 (+/- 2.9)	97.3 (+/- 2.2)	94.7 (+/- 3.4)	97.8 (+/- 6.0)	96.6 (+/- 1.9)	96.4 (+/- 2.2)			6	100.0 (+/- 2.6)	97.1 (+/- 0.5)	94.0 (+/- 0.5)	96.2 (+/- 2.6)	96.0 (+/- 4.3)	95.7 (+/- 2.4)	94.3 (+/- 2.4)
12	100.0 (+/- 2.9)	96.9 (+/- 5.8)	93.0 (+/- 1.6)	93.7 (+/- 2.5)	90.6 (+/- 4.3)	90.6 (+/- 2.5)	91.9 (+/- 1.6)			12	100.0 (+/- 0.7)	97.1 (+/- 1.7)	95.9 (+/- 1.4)	95.0 (+/- 1.4)	93.1 (+/- 1.4)	90.4 (+/- 3.6)	88.8 (+/- 1.9)			12	100.0 (+/- 1.0)	100.7 (+/- 2.2)	99.5 (+/- 2.7)	101.2 (+/- 2.7)	101.2 (+/- 0.7)	99.0 (+/- 1.5)	97.8 (+/- 1.2)			12	100.0 (+/- 3.8)	101.3 (+/- 1.5)	101.8 (+/- 1.8)	101.5 (+/- 2.5)	100.0 (+/- 2.3)	98.7 (+/- 1.8)	97.7 (+/- 1.8)
26	100.0 (+/- 6.4)	99.5 (+/- 6.9)	97.9 (+/- 4.5)	94.5 (+/- 3.8)	94.8 (+/- 4.5)	94.8 (+/- 5.0)	91.4 (+/- 5.7)			26	100.0 (+/- 3.0)	98.2 (+/- 1.2)	98.8 (+/- 1.0)	95.7 (+/- 1.5)	94.8 (+/- 1.0)	91.8 (+/- 2.2)	85.2 (+/- 1.0)			26	100.0 (+/- 5.1)	99.2 (+/- 4.3)	99.0 (+/- 2.3)	98.5 (+/- 3.6)	97.5 (+/- 3.8)	99.7 (+/- 2.0)	99.5 (+/- 2.5)			26	100.0 (+/- 6.6)	103.1 (+/- 4.6)	103.1 (+/- 4.9)	101.8 (+/- 4.1)	101.8 (+/- 3.8)	100.8 (+/- 3.6)	100.8 (+/- 5.4)
52	100.0 (+/- 4.4)	91.0 (+/- 3.9)	88.2 (+/- 2.6)	85.4 (+/- 1.5)	84.7 (+/- 2.4)	86.5 (+/- 3.3)	83.4 (+/- 1.5)			52	100.0 (+/- 2.0)	100.5 (+/- 0.8)	100.5 (+/- 1.8)	99.5 (+/- 1.8)	97.4 (+/- 1.3)	92.8 (+/- 1.5)	85.9 (+/- 1.3)			52	100.0 (+/- 5.3)	101.3 (+/- 1.8)	99.5 (+/- 1.0)	101.0 (+/- 4.6)	103.3 (+/- 2.0)	101.8 (+/- 1.8)	100.3 (+/- 3.8)			52	100.0 (+/- 3.7)	100.5 (+/- 2.5)	100.5 (+/- 2.0)	101.0 (+/- 2.0)	99.3 (+/- 3.2)	101.0 (+/- 3.2)	96.8 (+/- 2.0)

## Sheet: Tables S4A and S4B
Table S4A. Correlation r values between a given retinal layer thicknesses, retinal region and eccentricity from the optic disk rim.									Table S4B. p-values for correlation r values corresponding to a given retinal layer thickness change, retinal region and eccentricity from the optic disk rim (corresponding to r value in table S4A).
	Total Retina (TR)									Total Retina (TR)
Age (weeks)	Dorsal	Ventral	Nasal	Temporal					Age (weeks)	Dorsal	Ventral	Nasal	Temporal
4	-0.92	-0.89	-0.78	-0.91					4	2.09E-11	1.87E-09	9.80E-07	2.42E-11
6	-0.86	-0.9	-0.75	-0.91					6	6.52E-09	1.89E-10	8.25E-06	2.91E-11
12	-0.92	-0.92	-0.81	-0.9					12	8.36E-12	2.37E-12	1.54E-07	8.16E-11
26	-0.94	-0.92	-0.87	-0.87					26	2.60E-13	4.60E-12	1.26E-09	1.94E-09
52	-0.96	-0.97	-0.9	-0.94					52	9.40E-12	3.22E-13	1.96E-08	1.55E-10
	Receptor+ (REC+)									Receptor+ (REC+)
Age (weeks)	Dorsal	Ventral	Nasal	Temporal					Age (weeks)	Dorsal	Ventral	Nasal	Temporal
4	0.36	-0.75	-0.31	-0.75					4	0.07	1.05E-05	0.1	5.13E-06
6	0.1	-0.78	-0.33	-0.63					6	0.62	1.99E-06	0.1	0.0003
12	-0.06	-0.89	-0.29	-0.06					12	0.76	3.88E-10	0.13	0.75
26	-0.22	-0.95	-0.11	0.01					26	0.27	3.78E-14	0.58	0.95
52	-0.77	-0.96	-0.18	0.29					52	4.85E-05	4.05E-12	0.43	0.2
	Outer Nuclear Layer (ONL)									Outer Nuclear Layer (ONL)
Age (weeks)	Dorsal	Ventral	Nasal	Temporal					Age (weeks)	Dorsal	Ventral	Nasal	Temporal
4	0.35	-0.62	-0.25	-0.56					4	0.082	0.0007	0.19	0.002
6	0.4	-0.8	-0.38	-0.44					6	0.033	6.55E-07	0.052	0.02
12	0.37	-0.87	-0.28	0.03					12	0.05	1.73E-09	0.14	0.88
26	0.15	-0.95	-0.15	0.06					26	0.45	3.79E-14	0.44	0.78
52	-0.22	-0.95	-0.29	0.49					52	0.35	3.09E-11	0.2	0.026
	Inner Nuclear Layer (INL)									Inner Nuclear Layer (INL)
Age (weeks)	Dorsal	Ventral	Nasal	Temporal					Age (weeks)	Dorsal	Ventral	Nasal	Temporal
4	-0.7	-0.48	-0.36	0.17					4	6.93E-05	0.013	0.06	0.4
6	-0.63	-0.61	-0.29	0.26					6	0.0003	0.0008	0.14	0.18
12	-0.63	-0.83	-0.26	0.06					12	0.0004	3.62E-08	0.19	0.76
26	-0.56	-0.64	-0.3	0.13					26	0.002	0.0002	0.12	0.51
52	-0.67	-0.71	-0.12	0.17					52	0.0009	0.0003	0.61	0.46
	Ganglion Cell Complex (GCC)									Ganglion Cell Complex (GCC)
Age (weeks)	Dorsal	Ventral	Nasal	Temporal					Age (weeks)	Dorsal	Ventral	Nasal	Temporal
4	-0.82	-0.91	-0.83	-0.82					4	3.79E-07	2.04E-10	5.00E-08	7.87E-08
6	-0.82	-0.92	-0.76	-0.81					6	7.68E-08	1.59E-11	3.77E-06	1.45E-07
12	-0.91	-0.91	-0.81	-0.84					12	9.59E-12	1.96E-11	2.10E-07	3.13E-08
26	-0.93	-0.87	-0.85	-0.84					26	4.35E-13	2.78E-09	7.31E-09	1.69E-08
52	-0.96	-0.9	-0.92	-0.9					52	4.72E-12	2.96E-08	3.52E-09	3.71E-08
	Inner Retina (IR)									Inner Retina (IR)
Age (weeks)	Dorsal	Ventral	Nasal	Temporal					Age (weeks)	Dorsal	Ventral	Nasal	Temporal
4	-0.87	-0.89	-0.82	-0.85					4	7.68E-09	9.71E-10	7.65E-08	8.32E-09
6	-0.85	-0.91	-0.75	-0.82					6	7.85E-09	5.99E-11	5.45E-06	7.86E-08
12	-0.92	-0.91	-0.81	-0.86					12	9.44E-12	1.48E-11	2.02E-07	3.50E-09
26	-0.94	-0.86	-0.87	-0.86					26	2.34E-13	4.60E-09	1.98E-09	5.68E-09
52	-0.96	-0.91	-0.93	-0.92					52	1.19E-11	9.72E-09	1.30E-09	4.94E-09
	Photoreceptor Inner/Outer Segments (IS/OS)									Photoreceptor Inner/Outer Segments (IS/OS)
Age (weeks)	Dorsal	Ventral	Nasal	Temporal					Age (weeks)	Dorsal	Ventral	Nasal	Temporal
4	0.35	-0.52	-0.31	-0.28					4	0.08	0.006	0.11	0.14
6	-0.34	-0.63	-0.17	-0.46					6	0.076	0.0004	0.4	0.013
12	-0.65	-0.9	-0.31	-0.4					12	0.0002	8.20E-11	0.11	0.032
26	-0.5	-0.88	-0.05	-0.05					26	0.007	5.13E-10	0.81	0.8
52	-0.77	-0.83	0.14	-0.24					52	3.87E-05	3.10E-06	0.55	0.29
									P-values for a given correlation coefficient are calculated via the F-test, which tests the goodness of fit of the modeled regression by comparing it to a flat line of the mean of the data
